# Supplementary material for: Rodent mothers increase vigilance behaviour when facing infanticide risk
Source: Sci Rep. 2019 Aug 19;9:12054. doi: 10.1038/s41598-019-48459-9 (PMC6700316; doi:10.1038/s41598-019-48459-9)
Supplement: Supplementary file 2 — RFID_NestAbsenceData [file 41598_2019_48459_MOESM2_ESM.xlsx]

## Sheet: RFID_NestAbsenceData
RawDataFileName	FemaleName	FemaleID	Lactating	LitterSize	AgeLitter	Pregnant	Date	Year	Enclosure	NestPositionX	NestPositionY	Treatment	TimeScent	MaleScentID	ExposureTime	TripAway	NrTrips
PIT 11-026 R6 080912	11-026	1	1	4	8	0	8-Sep-12	12	6	10	10	Sire	5:50:00 PM	JT-026	1	0	0
PIT 11-026 R6 080912	11-026	1	1	4	8	0	8-Sep-12	12	6	10	10	Sire	5:50:00 PM	JT-026	2	0	0
PIT 11-026 R6 080912	11-026	1	1	4	8	0	8-Sep-12	12	6	10	10	Sire	5:50:00 PM	JT-026	3	1	1
PIT 11-026 R6 080912	11-026	1	1	4	8	0	8-Sep-12	12	6	10	10	Sire	5:50:00 PM	JT-026	4	NA	NA
PIT 11-026 R6 080912	11-026	1	1	4	8	0	8-Sep-12	12	6	10	10	Sire	5:50:00 PM	JT-026	5	1	1
PIT 11-026 R6 090912	11-026	1	1	4	10	0	9-Sep-12	12	6	10	10	Stranger	5:25:00 PM	JT-026	1	1	2
PIT 11-026 R6 090912	11-026	1	1	4	10	0	9-Sep-12	12	6	10	10	Stranger	5:25:00 PM	JT-026	2	1	1
PIT 11-026 R6 090912	11-026	1	1	4	10	0	9-Sep-12	12	6	10	10	Stranger	5:25:00 PM	JT-026	3	1	3
PIT 11-026 R6 090912	11-026	1	1	4	10	0	9-Sep-12	12	6	10	10	Stranger	5:25:00 PM	JT-026	4	1	3
PIT 11-026 R6 090912	11-026	1	1	4	10	0	9-Sep-12	12	6	10	10	Stranger	5:25:00 PM	JT-026	5	1	3
PIT 11-052 R10 171012	11-052	2	1	4	4	0	17-Oct-12	12	6	35	15	Control	4:55:00 PM	none	1	1	3
PIT 11-052 R10 171012	11-052	2	1	4	4	0	17-Oct-12	12	6	35	15	Control	4:55:00 PM	none	2	0	0
PIT 11-052 R10 171012	11-052	2	1	4	4	0	17-Oct-12	12	6	35	15	Control	4:55:00 PM	none	3	1	1
PIT 11-052 R10 171012	11-052	2	1	4	4	0	17-Oct-12	12	6	35	15	Control	4:55:00 PM	none	4	0	0
PIT 11-052 R10 171012	11-052	2	1	4	4	0	17-Oct-12	12	6	35	15	Control	4:55:00 PM	none	5	0	0
PIT 11-052 R18 090913	11-052	2	1	4	5	0	9-Sep-13	13	3	10	10	Control	6:55:00 PM	none	1	1	2
PIT 11-052 R18 090913	11-052	2	1	4	5	0	9-Sep-13	13	3	10	10	Control	6:55:00 PM	none	2	1	3
PIT 11-052 R18 090913	11-052	2	1	4	5	0	9-Sep-13	13	3	10	10	Control	6:55:00 PM	none	3	0	0
PIT 11-052 R18 090913	11-052	2	1	4	5	0	9-Sep-13	13	3	10	10	Control	6:55:00 PM	none	4	1	5
PIT 11-052 R18 090913	11-052	2	1	4	5	0	9-Sep-13	13	3	10	10	Control	6:55:00 PM	none	5	1	2
PIT 11-052 R18 100913	11-052	2	1	4	6	0	10-Sep-13	13	3	10	10	Stranger	6:55:00 PM	12-094	1	1	4
PIT 11-052 R18 100913	11-052	2	1	4	6	0	10-Sep-13	13	3	10	10	Stranger	6:55:00 PM	12-094	2	1	4
PIT 11-052 R18 100913	11-052	2	1	4	6	0	10-Sep-13	13	3	10	10	Stranger	6:55:00 PM	12-094	3	1	2
PIT 11-052 R18 100913	11-052	2	1	4	6	0	10-Sep-13	13	3	10	10	Stranger	6:55:00 PM	12-094	4	1	3
PIT 11-052 R18 100913	11-052	2	1	4	6	0	10-Sep-13	13	3	10	10	Stranger	6:55:00 PM	12-094	5	1	1
PIT 11-052 R18 110913	11-052	2	1	2	3	0	11-Sep-13	13	3	10	10	Sire	7:00:00 PM	12-075	1	1	2
PIT 11-052 R18 110913	11-052	2	1	2	3	0	11-Sep-13	13	3	10	10	Sire	7:00:00 PM	12-075	2	1	3
PIT 11-052 R18 110913	11-052	2	1	2	3	0	11-Sep-13	13	3	10	10	Sire	7:00:00 PM	12-075	3	1	4
PIT 11-052 R18 110913	11-052	2	1	2	3	0	11-Sep-13	13	3	10	10	Sire	7:00:00 PM	12-075	4	1	2
PIT 11-052 R18 110913	11-052	2	1	2	3	0	11-Sep-13	13	3	10	10	Sire	7:00:00 PM	12-075	5	1	1
PIT 11-090 R17 030913	11-090	3	1	2	4	0	3-Sep-13	13	8	10	10	Control	7:47:00 PM	none	1	1	6
PIT 11-090 R17 030913	11-090	3	1	2	4	0	3-Sep-13	13	8	10	10	Control	7:47:00 PM	none	2	1	8
PIT 11-090 R17 030913	11-090	3	1	2	4	0	3-Sep-13	13	8	10	10	Control	7:47:00 PM	none	3	1	5
PIT 11-090 R17 030913	11-090	3	1	2	4	0	3-Sep-13	13	8	10	10	Control	7:47:00 PM	none	4	1	8
PIT 11-090 R17 030913	11-090	3	1	2	4	0	3-Sep-13	13	8	10	10	Control	7:47:00 PM	none	5	1	10
PIT 11-090 R17 040913	11-090	3	1	2	5	0	4-Sep-13	13	8	10	10	Sire	7:48:00 PM	12-133	1	1	7
PIT 11-090 R17 040913	11-090	3	1	2	5	0	4-Sep-13	13	8	10	10	Sire	7:48:00 PM	12-133	2	0	0
PIT 11-090 R17 040913	11-090	3	1	2	5	0	4-Sep-13	13	8	10	10	Sire	7:48:00 PM	12-133	3	1	1
PIT 11-090 R17 040913	11-090	3	1	2	5	0	4-Sep-13	13	8	10	10	Sire	7:48:00 PM	12-133	4	0	0
PIT 11-090 R17 040913	11-090	3	1	2	5	0	4-Sep-13	13	8	10	10	Sire	7:48:00 PM	12-133	5	1	1
PIT 11-090 R17 050913	11-090	3	1	4	0	0	5-Sep-13	13	8	10	10	Stranger	7:47:00 PM	12-096	1	1	4
PIT 11-090 R17 050913	11-090	3	1	4	0	0	5-Sep-13	13	8	10	10	Stranger	7:47:00 PM	12-096	2	1	2
PIT 11-090 R17 050913	11-090	3	1	4	0	0	5-Sep-13	13	8	10	10	Stranger	7:47:00 PM	12-096	3	0	0
PIT 11-090 R17 050913	11-090	3	1	4	0	0	5-Sep-13	13	8	10	10	Stranger	7:47:00 PM	12-096	4	1	3
PIT 11-090 R17 050913	11-090	3	1	4	0	0	5-Sep-13	13	8	10	10	Stranger	7:47:00 PM	12-096	5	0	0
PIT 11-093 R15 140713	11-093	4	1	4	1	0	14-Jul-13	13	8	40	40	Control	8:05:00 PM	none	1	1	3
PIT 11-093 R15 140713	11-093	4	1	4	1	0	14-Jul-13	13	8	40	40	Control	8:05:00 PM	none	2	1	3
PIT 11-093 R15 140713	11-093	4	1	4	1	0	14-Jul-13	13	8	40	40	Control	8:05:00 PM	none	3	1	1
PIT 11-093 R15 140713	11-093	4	1	4	1	0	14-Jul-13	13	8	40	40	Control	8:05:00 PM	none	4	1	4
PIT 11-093 R15 140713	11-093	4	1	4	1	0	14-Jul-13	13	8	40	40	Control	8:05:00 PM	none	5	1	4
PIT 11-093 R15 150713	11-093	4	1	4	2	0	15-Jul-13	13	8	40	40	Stranger	8:00:00 PM	12-016	1	1	12
PIT 11-093 R15 150713	11-093	4	1	4	2	0	15-Jul-13	13	8	40	40	Stranger	8:00:00 PM	12-016	2	1	1
PIT 11-093 R15 150713	11-093	4	1	4	2	0	15-Jul-13	13	8	40	40	Stranger	8:00:00 PM	12-016	3	1	3
PIT 11-093 R15 150713	11-093	4	1	4	2	0	15-Jul-13	13	8	40	40	Stranger	8:00:00 PM	12-016	4	1	2
PIT 11-093 R15 150713	11-093	4	1	4	2	0	15-Jul-13	13	8	40	40	Stranger	8:00:00 PM	12-016	5	1	1
PIT 11-093 R15 160713	11-093	4	1	1	6	0	16-Jul-13	13	8	40	40	Sire	8:10:00 PM	12-096	1	1	4
PIT 11-093 R15 160713	11-093	4	1	1	6	0	16-Jul-13	13	8	40	40	Sire	8:10:00 PM	12-096	2	1	1
PIT 11-093 R15 160713	11-093	4	1	1	6	0	16-Jul-13	13	8	40	40	Sire	8:10:00 PM	12-096	3	1	5
PIT 11-093 R15 160713	11-093	4	1	1	6	0	16-Jul-13	13	8	40	40	Sire	8:10:00 PM	12-096	4	1	6
PIT 11-093 R15 160713	11-093	4	1	1	6	0	16-Jul-13	13	8	40	40	Sire	8:10:00 PM	12-096	5	1	1
PIT 11-123 R16 270813	11-123	5	1	1	7	0	27-Aug-13	13	3	10	10	Control	7:35:00 PM	none	1	1	3
PIT 11-123 R16 270813	11-123	5	1	1	7	0	27-Aug-13	13	3	10	10	Control	7:35:00 PM	none	2	1	1
PIT 11-123 R16 270813	11-123	5	1	1	7	0	27-Aug-13	13	3	10	10	Control	7:35:00 PM	none	3	0	0
PIT 11-123 R16 270813	11-123	5	1	1	7	0	27-Aug-13	13	3	10	10	Control	7:35:00 PM	none	4	1	3
PIT 11-123 R16 270813	11-123	5	1	1	7	0	27-Aug-13	13	3	10	10	Control	7:35:00 PM	none	5	1	2
PIT 11-123 R6 070912	11-123	5	1	1	8	0	7-Sep-12	12	3	40	40	Control	6:00:00 PM	none	1	0	0
PIT 11-123 R6 070912	11-123	5	1	1	8	0	7-Sep-12	12	3	40	40	Control	6:00:00 PM	none	2	0	0
PIT 11-123 R6 070912	11-123	5	1	1	8	0	7-Sep-12	12	3	40	40	Control	6:00:00 PM	none	3	1	1
PIT 11-123 R6 070912	11-123	5	1	1	8	0	7-Sep-12	12	3	40	40	Control	6:00:00 PM	none	4	0	0
PIT 11-123 R6 070912	11-123	5	1	1	8	0	7-Sep-12	12	3	40	40	Control	6:00:00 PM	none	5	1	1
PIT 11-123 R6 080912	11-123	5	1	3	2	0	8-Sep-12	12	3	40	40	Sire	6:15:00 PM	12-023	1	1	1
PIT 11-123 R6 080912	11-123	5	1	3	2	0	8-Sep-12	12	3	40	40	Sire	6:15:00 PM	12-023	2	0	0
PIT 11-123 R6 080912	11-123	5	1	3	2	0	8-Sep-12	12	3	40	40	Sire	6:15:00 PM	12-023	3	1	3
PIT 11-123 R6 080912	11-123	5	1	3	2	0	8-Sep-12	12	3	40	40	Sire	6:15:00 PM	12-023	4	0	0
PIT 11-123 R6 080912	11-123	5	1	3	2	0	8-Sep-12	12	3	40	40	Sire	6:15:00 PM	12-023	5	0	0
PIT 11-123 R6 090912	11-123	5	1	3	3	0	9-Sep-12	12	3	40	40	Stranger	5:40:00 PM	12-068	1	1	1
PIT 11-123 R6 090912	11-123	5	1	3	3	0	9-Sep-12	12	3	40	40	Stranger	5:40:00 PM	12-068	2	1	1
PIT 11-123 R6 090912	11-123	5	1	3	3	0	9-Sep-12	12	3	40	40	Stranger	5:40:00 PM	12-068	3	1	3
PIT 11-123 R6 090912	11-123	5	1	3	3	0	9-Sep-12	12	3	40	40	Stranger	5:40:00 PM	12-068	4	1	3
PIT 11-123 R6 090912	11-123	5	1	3	3	0	9-Sep-12	12	3	40	40	Stranger	5:40:00 PM	12-068	5	0	0
PIT 12-006 R9 101012	12-006	6	1	6	1	0	10-Oct-12	12	6	35	15	Control	4:50:00 PM	none	1	0	0
PIT 12-006 R9 101012	12-006	6	1	6	1	0	10-Oct-12	12	6	35	15	Control	4:50:00 PM	none	2	1	1
PIT 12-006 R9 101012	12-006	6	1	6	1	0	10-Oct-12	12	6	35	15	Control	4:50:00 PM	none	3	1	1
PIT 12-006 R9 101012	12-006	6	1	6	1	0	10-Oct-12	12	6	35	15	Control	4:50:00 PM	none	4	0	0
PIT 12-006 R9 101012	12-006	6	1	6	1	0	10-Oct-12	12	6	35	15	Control	4:50:00 PM	none	5	0	0
PIT 12-006 R9 111012	12-006	6	1	6	2	0	11-Oct-12	12	6	35	15	Stranger	4:50:00 PM	11-091	1	0	0
PIT 12-006 R9 111012	12-006	6	1	6	2	0	11-Oct-12	12	6	35	15	Stranger	4:50:00 PM	11-091	2	1	1
PIT 12-006 R9 111012	12-006	6	1	6	2	0	11-Oct-12	12	6	35	15	Stranger	4:50:00 PM	11-091	3	1	3
PIT 12-006 R9 111012	12-006	6	1	6	2	0	11-Oct-12	12	6	35	15	Stranger	4:50:00 PM	11-091	4	0	0
PIT 12-006 R9 111012	12-006	6	1	6	2	0	11-Oct-12	12	6	35	15	Stranger	4:50:00 PM	11-091	5	0	0
PIT 12-010 R19 250913	12-010	7	1	6	3	0	25-Sep-13	13	3	40	40	Control	6:21:00 PM	none	1	1	1
PIT 12-010 R19 250913	12-010	7	1	6	3	0	25-Sep-13	13	3	40	40	Control	6:21:00 PM	none	2	1	3
PIT 12-010 R19 250913	12-010	7	1	6	3	0	25-Sep-13	13	3	40	40	Control	6:21:00 PM	none	3	1	1
PIT 12-010 R19 250913	12-010	7	1	6	3	0	25-Sep-13	13	3	40	40	Control	6:21:00 PM	none	4	0	0
PIT 12-010 R19 250913	12-010	7	1	6	3	0	25-Sep-13	13	3	40	40	Control	6:21:00 PM	none	5	0	0
PIT 12-010 R19 260913	12-010	7	1	5	5	0	26-Sep-13	13	3	40	40	Sire	6:21:00 PM	GE-112	1	1	10
PIT 12-010 R19 260913	12-010	7	1	5	5	0	26-Sep-13	13	3	40	40	Sire	6:21:00 PM	GE-112	2	1	4
PIT 12-010 R19 260913	12-010	7	1	5	5	0	26-Sep-13	13	3	40	40	Sire	6:21:00 PM	GE-112	3	1	5
PIT 12-010 R19 260913	12-010	7	1	5	5	0	26-Sep-13	13	3	40	40	Sire	6:21:00 PM	GE-112	4	1	2
PIT 12-010 R19 260913	12-010	7	1	5	5	0	26-Sep-13	13	3	40	40	Sire	6:21:00 PM	GE-112	5	1	4
PIT 12-010 R19 270913	12-010	7	1	5	6	0	27-Sep-13	13	3	40	40	Stranger	6:21:00 PM	13-007	1	1	8
PIT 12-010 R19 270913	12-010	7	1	5	6	0	27-Sep-13	13	3	40	40	Stranger	6:21:00 PM	13-007	2	1	1
PIT 12-010 R19 270913	12-010	7	1	5	6	0	27-Sep-13	13	3	40	40	Stranger	6:21:00 PM	13-007	3	0	0
PIT 12-010 R19 270913	12-010	7	1	5	6	0	27-Sep-13	13	3	40	40	Stranger	6:21:00 PM	13-007	4	0	0
PIT 12-010 R19 270913	12-010	7	1	5	6	0	27-Sep-13	13	3	40	40	Stranger	6:21:00 PM	13-007	5	1	1
PIT 12-042 R18 090913	12-042	8	1	2	4	0	9-Sep-13	13	6	10	10	Control	7:02:00 PM	none	1	1	7
PIT 12-042 R18 090913	12-042	8	1	2	4	0	9-Sep-13	13	6	10	10	Control	7:02:00 PM	none	2	1	1
PIT 12-042 R18 090913	12-042	8	1	2	4	0	9-Sep-13	13	6	10	10	Control	7:02:00 PM	none	3	1	3
PIT 12-042 R18 090913	12-042	8	1	2	4	0	9-Sep-13	13	6	10	10	Control	7:02:00 PM	none	4	1	2
PIT 12-042 R18 090913	12-042	8	1	2	4	0	9-Sep-13	13	6	10	10	Control	7:02:00 PM	none	5	1	3
PIT 12-042 R18 100913	12-042	8	1	2	5	0	10-Sep-13	13	6	10	10	Stranger	7:00:00 PM	JT-046	1	1	2
PIT 12-042 R18 100913	12-042	8	1	2	5	0	10-Sep-13	13	6	10	10	Stranger	7:00:00 PM	JT-046	2	1	1
PIT 12-042 R18 100913	12-042	8	1	2	5	0	10-Sep-13	13	6	10	10	Stranger	7:00:00 PM	JT-046	3	1	1
PIT 12-042 R18 100913	12-042	8	1	2	5	0	10-Sep-13	13	6	10	10	Stranger	7:00:00 PM	JT-046	4	1	2
PIT 12-042 R18 100913	12-042	8	1	2	5	0	10-Sep-13	13	6	10	10	Stranger	7:00:00 PM	JT-046	5	NA	NA
PIT 12-042 R18 110913	12-042	8	1	2	5	0	11-Sep-13	13	6	10	10	Sire	7:05:00 PM	GE-136	1	1	3
PIT 12-042 R18 110913	12-042	8	1	2	5	0	11-Sep-13	13	6	10	10	Sire	7:05:00 PM	GE-136	2	1	3
PIT 12-042 R18 110913	12-042	8	1	2	5	0	11-Sep-13	13	6	10	10	Sire	7:05:00 PM	GE-136	3	0	0
PIT 12-042 R18 110913	12-042	8	1	2	5	0	11-Sep-13	13	6	10	10	Sire	7:05:00 PM	GE-136	4	1	6
PIT 12-042 R18 110913	12-042	8	1	2	5	0	11-Sep-13	13	6	10	10	Sire	7:05:00 PM	GE-136	5	1	1
PIT 12-046 R17 030913	12-046	9	1	5	6	0	3-Sep-13	13	6	10	10	Control	6:22:00 PM	none	1	1	13
PIT 12-046 R17 030913	12-046	9	1	5	6	0	3-Sep-13	13	6	10	10	Control	6:22:00 PM	none	2	1	4
PIT 12-046 R17 030913	12-046	9	1	5	6	0	3-Sep-13	13	6	10	10	Control	6:22:00 PM	none	3	1	2
PIT 12-046 R17 030913	12-046	9	1	5	6	0	3-Sep-13	13	6	10	10	Control	6:22:00 PM	none	4	1	3
PIT 12-046 R17 030913	12-046	9	1	5	6	0	3-Sep-13	13	6	10	10	Control	6:22:00 PM	none	5	1	2
PIT 12-046 R17 040913	12-046	9	1	5	7	0	4-Sep-13	13	6	10	10	Stranger	6:21:00 PM	12-148	1	1	4
PIT 12-046 R17 040913	12-046	9	1	5	7	0	4-Sep-13	13	6	10	10	Stranger	6:21:00 PM	12-148	2	1	5
PIT 12-046 R17 040913	12-046	9	1	5	7	0	4-Sep-13	13	6	10	10	Stranger	6:21:00 PM	12-148	3	1	1
PIT 12-046 R17 040913	12-046	9	1	5	7	0	4-Sep-13	13	6	10	10	Stranger	6:21:00 PM	12-148	4	1	6
PIT 12-046 R17 040913	12-046	9	1	5	7	0	4-Sep-13	13	6	10	10	Stranger	6:21:00 PM	12-148	5	1	2
PIT 12-046 R17 050913	12-046	9	1	4	7	0	5-Sep-13	13	6	10	10	Sire	6:23:00 PM	12-125	1	1	5
PIT 12-046 R17 050913	12-046	9	1	4	7	0	5-Sep-13	13	6	10	10	Sire	6:23:00 PM	12-125	2	0	0
PIT 12-046 R17 050913	12-046	9	1	4	7	0	5-Sep-13	13	6	10	10	Sire	6:23:00 PM	12-125	3	0	0
PIT 12-046 R17 050913	12-046	9	1	4	7	0	5-Sep-13	13	6	10	10	Sire	6:23:00 PM	12-125	4	1	2
PIT 12-046 R17 050913	12-046	9	1	4	7	0	5-Sep-13	13	6	10	10	Sire	6:23:00 PM	12-125	5	1	3
PIT 12-046 R5 010912	12-046	9	1	4	8	0	1-Sep-12	12	3	40	40	Stranger	6:00:00 PM	11-082	1	0	0
PIT 12-046 R5 010912	12-046	9	1	4	8	0	1-Sep-12	12	3	40	40	Stranger	6:00:00 PM	11-082	2	1	1
PIT 12-046 R5 010912	12-046	9	1	4	8	0	1-Sep-12	12	3	40	40	Stranger	6:00:00 PM	11-082	3	1	1
PIT 12-046 R5 010912	12-046	9	1	4	8	0	1-Sep-12	12	3	40	40	Stranger	6:00:00 PM	11-082	4	1	1
PIT 12-046 R5 010912	12-046	9	1	4	8	0	1-Sep-12	12	3	40	40	Stranger	6:00:00 PM	11-082	5	0	0
PIT 12-046 R5 300812	12-046	9	1	4	9	0	30-Aug-12	12	3	40	40	Control	6:00:00 PM	none	1	1	2
PIT 12-046 R5 300812	12-046	9	1	4	9	0	30-Aug-12	12	3	40	40	Control	6:00:00 PM	none	2	0	0
PIT 12-046 R5 300812	12-046	9	1	4	9	0	30-Aug-12	12	3	40	40	Control	6:00:00 PM	none	3	0	0
PIT 12-046 R5 300812	12-046	9	1	4	9	0	30-Aug-12	12	3	40	40	Control	6:00:00 PM	none	4	1	2
PIT 12-046 R5 300812	12-046	9	1	4	9	0	30-Aug-12	12	3	40	40	Control	6:00:00 PM	none	5	1	1
PIT 12-052 R9 101012	12-052	10	1	5	3	0	10-Oct-12	12	6	15	35	Control	4:20:00 PM	none	1	1	2
PIT 12-052 R9 101012	12-052	10	1	5	3	0	10-Oct-12	12	6	15	35	Control	4:20:00 PM	none	2	0	0
PIT 12-052 R9 101012	12-052	10	1	5	3	0	10-Oct-12	12	6	15	35	Control	4:20:00 PM	none	3	1	4
PIT 12-052 R9 101012	12-052	10	1	5	3	0	10-Oct-12	12	6	15	35	Control	4:20:00 PM	none	4	0	0
PIT 12-052 R9 101012	12-052	10	1	5	3	0	10-Oct-12	12	6	15	35	Control	4:20:00 PM	none	5	1	1
PIT 12-052 R9 111012	12-052	10	1	5	4	0	11-Oct-12	12	6	15	35	Stranger	4:20:00 PM	11-091	1	0	0
PIT 12-052 R9 111012	12-052	10	1	5	4	0	11-Oct-12	12	6	15	35	Stranger	4:20:00 PM	11-091	2	0	0
PIT 12-052 R9 111012	12-052	10	1	5	4	0	11-Oct-12	12	6	15	35	Stranger	4:20:00 PM	11-091	3	1	1
PIT 12-052 R9 111012	12-052	10	1	5	4	0	11-Oct-12	12	6	15	35	Stranger	4:20:00 PM	11-091	4	1	2
PIT 12-052 R9 111012	12-052	10	1	5	4	0	11-Oct-12	12	6	15	35	Stranger	4:20:00 PM	11-091	5	1	2
PIT 12-065 R17 030913	12-065	11	1	5	5	0	3-Sep-13	13	3	40	40	Control	6:17:00 PM	none	1	1	2
PIT 12-065 R17 030913	12-065	11	1	5	5	0	3-Sep-13	13	3	40	40	Control	6:17:00 PM	none	2	1	1
PIT 12-065 R17 030913	12-065	11	1	5	5	0	3-Sep-13	13	3	40	40	Control	6:17:00 PM	none	3	0	0
PIT 12-065 R17 030913	12-065	11	1	5	5	0	3-Sep-13	13	3	40	40	Control	6:17:00 PM	none	4	1	3
PIT 12-065 R17 030913	12-065	11	1	5	5	0	3-Sep-13	13	3	40	40	Control	6:17:00 PM	none	5	1	1
PIT 12-065 R17 040913	12-065	11	1	4	4	0	4-Sep-13	13	3	40	40	Stranger	6:17:00 PM	13-008	1	0	0
PIT 12-065 R17 040913	12-065	11	1	4	4	0	4-Sep-13	13	3	40	40	Stranger	6:17:00 PM	13-008	2	1	2
PIT 12-065 R17 040913	12-065	11	1	4	4	0	4-Sep-13	13	3	40	40	Stranger	6:17:00 PM	13-008	3	1	2
PIT 12-065 R17 040913	12-065	11	1	4	4	0	4-Sep-13	13	3	40	40	Stranger	6:17:00 PM	13-008	4	0	0
PIT 12-065 R17 040913	12-065	11	1	4	4	0	4-Sep-13	13	3	40	40	Stranger	6:17:00 PM	13-008	5	1	2
PIT 12-065 R17 050913	12-065	11	1	4	3	0	5-Sep-13	13	3	40	40	Sire	6:17:00 PM	GE-119	1	0	0
PIT 12-065 R17 050913	12-065	11	1	4	3	0	5-Sep-13	13	3	40	40	Sire	6:17:00 PM	GE-119	2	1	2
PIT 12-065 R17 050913	12-065	11	1	4	3	0	5-Sep-13	13	3	40	40	Sire	6:17:00 PM	GE-119	3	1	1
PIT 12-065 R17 050913	12-065	11	1	4	3	0	5-Sep-13	13	3	40	40	Sire	6:17:00 PM	GE-119	4	0	0
PIT 12-065 R17 050913	12-065	11	1	4	3	0	5-Sep-13	13	3	40	40	Sire	6:17:00 PM	GE-119	5	0	0
PIT 12-066 R14 030713	12-066	12	1	4	4	0	3-Jul-13	13	3	10	10	Control	7:05:00 PM	none	1	1	1
PIT 12-066 R14 030713	12-066	12	1	4	4	0	3-Jul-13	13	3	10	10	Control	7:05:00 PM	none	2	0	0
PIT 12-066 R14 030713	12-066	12	1	4	4	0	3-Jul-13	13	3	10	10	Control	7:05:00 PM	none	3	0	0
PIT 12-066 R14 030713	12-066	12	1	4	4	0	3-Jul-13	13	3	10	10	Control	7:05:00 PM	none	4	0	0
PIT 12-066 R14 030713	12-066	12	1	4	4	0	3-Jul-13	13	3	10	10	Control	7:05:00 PM	none	5	1	4
PIT 12-066 R14 040713	12-066	12	1	4	1	0	4-Jul-13	13	3	10	10	Sire	7:05:00 PM	11-082	1	1	3
PIT 12-066 R14 040713	12-066	12	1	4	1	0	4-Jul-13	13	3	10	10	Sire	7:05:00 PM	11-082	2	0	0
PIT 12-066 R14 040713	12-066	12	1	4	1	0	4-Jul-13	13	3	10	10	Sire	7:05:00 PM	11-082	3	1	2
PIT 12-066 R14 040713	12-066	12	1	4	1	0	4-Jul-13	13	3	10	10	Sire	7:05:00 PM	11-082	4	1	5
PIT 12-066 R14 040713	12-066	12	1	4	1	0	4-Jul-13	13	3	10	10	Sire	7:05:00 PM	11-082	5	0	0
PIT 12-066 R14 050713	12-066	12	1	4	2	0	5-Jul-13	13	3	10	10	Stranger	7:05:00 PM	11-047	1	1	8
PIT 12-066 R14 050713	12-066	12	1	4	2	0	5-Jul-13	13	3	10	10	Stranger	7:05:00 PM	11-047	2	1	2
PIT 12-066 R14 050713	12-066	12	1	4	2	0	5-Jul-13	13	3	10	10	Stranger	7:05:00 PM	11-047	3	1	1
PIT 12-066 R14 050713	12-066	12	1	4	2	0	5-Jul-13	13	3	10	10	Stranger	7:05:00 PM	11-047	4	0	0
PIT 12-066 R14 050713	12-066	12	1	4	2	0	5-Jul-13	13	3	10	10	Stranger	7:05:00 PM	11-047	5	1	2
PIT 12-071 R18 090913	12-071	13	1	4	3	0	9-Sep-13	13	3	40	40	Control	6:57:00 PM	none	1	1	3
PIT 12-071 R18 090913	12-071	13	1	4	3	0	9-Sep-13	13	3	40	40	Control	6:57:00 PM	none	2	1	6
PIT 12-071 R18 090913	12-071	13	1	4	3	0	9-Sep-13	13	3	40	40	Control	6:57:00 PM	none	3	1	1
PIT 12-071 R18 090913	12-071	13	1	4	3	0	9-Sep-13	13	3	40	40	Control	6:57:00 PM	none	4	1	4
PIT 12-071 R18 090913	12-071	13	1	4	3	0	9-Sep-13	13	3	40	40	Control	6:57:00 PM	none	5	0	0
PIT 12-071 R18 100913	12-071	13	1	4	4	0	10-Sep-13	13	3	40	40	Sire	6:55:00 PM	12-094	1	1	4
PIT 12-071 R18 100913	12-071	13	1	4	4	0	10-Sep-13	13	3	40	40	Sire	6:55:00 PM	12-094	2	0	0
PIT 12-071 R18 100913	12-071	13	1	4	4	0	10-Sep-13	13	3	40	40	Sire	6:55:00 PM	12-094	3	0	0
PIT 12-071 R18 100913	12-071	13	1	4	4	0	10-Sep-13	13	3	40	40	Sire	6:55:00 PM	12-094	4	0	0
PIT 12-071 R18 100913	12-071	13	1	4	4	0	10-Sep-13	13	3	40	40	Sire	6:55:00 PM	12-094	5	1	2
PIT 12-071 R18 110913	12-071	13	1	4	5	0	11-Sep-13	13	3	40	40	Stranger	7:00:00 PM	12-075	1	1	5
PIT 12-071 R18 110913	12-071	13	1	4	5	0	11-Sep-13	13	3	40	40	Stranger	7:00:00 PM	12-075	2	1	1
PIT 12-071 R18 110913	12-071	13	1	4	5	0	11-Sep-13	13	3	40	40	Stranger	7:00:00 PM	12-075	3	0	0
PIT 12-071 R18 110913	12-071	13	1	4	5	0	11-Sep-13	13	3	40	40	Stranger	7:00:00 PM	12-075	4	1	1
PIT 12-071 R18 110913	12-071	13	1	4	5	0	11-Sep-13	13	3	40	40	Stranger	7:00:00 PM	12-075	5	1	1
PIT 12-083 R16 270813	12-083	14	1	6	1	0	27-Aug-13	13	3	40	40	Control	7:35:00 PM	none	1	0	0
PIT 12-083 R16 270813	12-083	14	1	6	1	0	27-Aug-13	13	3	40	40	Control	7:35:00 PM	none	2	0	0
PIT 12-083 R16 270813	12-083	14	1	6	1	0	27-Aug-13	13	3	40	40	Control	7:35:00 PM	none	3	0	0
PIT 12-083 R16 270813	12-083	14	1	6	1	0	27-Aug-13	13	3	40	40	Control	7:35:00 PM	none	4	0	0
PIT 12-083 R16 270813	12-083	14	1	6	1	0	27-Aug-13	13	3	40	40	Control	7:35:00 PM	none	5	0	0
PIT 12-083 R16 280813	12-083	14	1	6	2	0	28-Aug-13	13	3	40	40	Stranger	7:35:00 PM	13-007	1	1	3
PIT 12-083 R16 280813	12-083	14	1	6	2	0	28-Aug-13	13	3	40	40	Stranger	7:35:00 PM	13-007	2	1	2
PIT 12-083 R16 280813	12-083	14	1	6	2	0	28-Aug-13	13	3	40	40	Stranger	7:35:00 PM	13-007	3	0	0
PIT 12-083 R16 280813	12-083	14	1	6	2	0	28-Aug-13	13	3	40	40	Stranger	7:35:00 PM	13-007	4	1	2
PIT 12-083 R16 280813	12-083	14	1	6	2	0	28-Aug-13	13	3	40	40	Stranger	7:35:00 PM	13-007	5	0	0
PIT 12-083 R16 290813	12-083	14	1	6	3	0	29-Aug-13	13	3	40	40	Sire	7:35:00 PM	12-119	1	1	4
PIT 12-083 R16 290813	12-083	14	1	6	3	0	29-Aug-13	13	3	40	40	Sire	7:35:00 PM	12-119	2	1	1
PIT 12-083 R16 290813	12-083	14	1	6	3	0	29-Aug-13	13	3	40	40	Sire	7:35:00 PM	12-119	3	0	0
PIT 12-083 R16 290813	12-083	14	1	6	3	0	29-Aug-13	13	3	40	40	Sire	7:35:00 PM	12-119	4	0	0
PIT 12-083 R16 290813	12-083	14	1	6	3	0	29-Aug-13	13	3	40	40	Sire	7:35:00 PM	12-119	5	1	2
PIT 12-105 R21 240614	12-105	15	1	2	2	0	24-Jun-14	14	8	40	40	Control	9:14:00 PM	none	1	0	0
PIT 12-105 R21 240614	12-105	15	1	2	2	0	24-Jun-14	14	8	40	40	Control	9:14:00 PM	none	2	0	0
PIT 12-105 R21 240614	12-105	15	1	2	2	0	24-Jun-14	14	8	40	40	Control	9:14:00 PM	none	3	1	2
PIT 12-105 R21 240614	12-105	15	1	2	2	0	24-Jun-14	14	8	40	40	Control	9:14:00 PM	none	4	1	3
PIT 12-105 R21 240614	12-105	15	1	2	2	0	24-Jun-14	14	8	40	40	Control	9:14:00 PM	none	5	1	1
PIT 12-105 R21 250614	12-105	15	1	2	3	0	25-Jun-14	14	8	40	40	Stranger	9:15:00 PM	12-125	1	0	0
PIT 12-105 R21 250614	12-105	15	1	2	3	0	25-Jun-14	14	8	40	40	Stranger	9:15:00 PM	12-125	2	0	0
PIT 12-105 R21 250614	12-105	15	1	2	3	0	25-Jun-14	14	8	40	40	Stranger	9:15:00 PM	12-125	3	1	3
PIT 12-105 R21 250614	12-105	15	1	2	3	0	25-Jun-14	14	8	40	40	Stranger	9:15:00 PM	12-125	4	0	0
PIT 12-105 R21 250614	12-105	15	1	2	3	0	25-Jun-14	14	8	40	40	Stranger	9:15:00 PM	12-125	5	1	2
PIT 12-105 R21 260614	12-105	15	1	2	4	0	26-Jun-14	14	8	40	40	Sire	9:13:00 PM	13-007	1	1	5
PIT 12-105 R21 260614	12-105	15	1	2	4	0	26-Jun-14	14	8	40	40	Sire	9:13:00 PM	13-007	2	0	0
PIT 12-105 R21 260614	12-105	15	1	2	4	0	26-Jun-14	14	8	40	40	Sire	9:13:00 PM	13-007	3	0	0
PIT 12-105 R21 260614	12-105	15	1	2	4	0	26-Jun-14	14	8	40	40	Sire	9:13:00 PM	13-007	4	1	1
PIT 12-105 R21 260614	12-105	15	1	2	4	0	26-Jun-14	14	8	40	40	Sire	9:13:00 PM	13-007	5	0	0
PIT 12-135 R16 270813	12-135	16	1	3	1	0	27-Aug-13	13	6	40	40	Control	7:40:00 PM	none	1	1	1
PIT 12-135 R16 270813	12-135	16	1	3	1	0	27-Aug-13	13	6	40	40	Control	7:40:00 PM	none	2	1	5
PIT 12-135 R16 270813	12-135	16	1	3	1	0	27-Aug-13	13	6	40	40	Control	7:40:00 PM	none	3	1	1
PIT 12-135 R16 270813	12-135	16	1	3	1	0	27-Aug-13	13	6	40	40	Control	7:40:00 PM	none	4	1	9
PIT 12-135 R16 270813	12-135	16	1	3	1	0	27-Aug-13	13	6	40	40	Control	7:40:00 PM	none	5	1	9
PIT 12-135 R16 280813	12-135	16	1	3	2	0	28-Aug-13	13	6	40	40	Stranger	7:40:00 PM	12-023	1	1	7
PIT 12-135 R16 280813	12-135	16	1	3	2	0	28-Aug-13	13	6	40	40	Stranger	7:40:00 PM	12-023	2	1	4
PIT 12-135 R16 280813	12-135	16	1	3	2	0	28-Aug-13	13	6	40	40	Stranger	7:40:00 PM	12-023	3	1	2
PIT 12-135 R16 280813	12-135	16	1	3	2	0	28-Aug-13	13	6	40	40	Stranger	7:40:00 PM	12-023	4	1	11
PIT 12-135 R16 280813	12-135	16	1	3	2	0	28-Aug-13	13	6	40	40	Stranger	7:40:00 PM	12-023	5	1	6
PIT 12-135 R16 290813	12-135	16	1	3	3	0	29-Aug-13	13	6	40	40	Sire	7:40:00 PM	JT-018	1	1	3
PIT 12-135 R16 290813	12-135	16	1	3	3	0	29-Aug-13	13	6	40	40	Sire	7:40:00 PM	JT-018	2	0	0
PIT 12-135 R16 290813	12-135	16	1	3	3	0	29-Aug-13	13	6	40	40	Sire	7:40:00 PM	JT-018	3	1	5
PIT 12-135 R16 290813	12-135	16	1	3	3	0	29-Aug-13	13	6	40	40	Sire	7:40:00 PM	JT-018	4	0	0
PIT 12-135 R16 290813	12-135	16	1	3	3	0	29-Aug-13	13	6	40	40	Sire	7:40:00 PM	JT-018	5	1	2
PIT 12-144 R22 230714	12-144	17	1	3	2	0	23-Jul-14	14	8	10	10	Control	6:19:00 PM	none	1	1	1
PIT 12-144 R22 230714	12-144	17	1	3	2	0	23-Jul-14	14	8	10	10	Control	6:19:00 PM	none	2	0	0
PIT 12-144 R22 230714	12-144	17	1	3	2	0	23-Jul-14	14	8	10	10	Control	6:19:00 PM	none	3	1	1
PIT 12-144 R22 230714	12-144	17	1	3	2	0	23-Jul-14	14	8	10	10	Control	6:19:00 PM	none	4	1	3
PIT 12-144 R22 230714	12-144	17	1	3	2	0	23-Jul-14	14	8	10	10	Control	6:19:00 PM	none	5	0	0
PIT 12-144 R22 240714	12-144	17	1	3	3	0	24-Jul-14	14	8	10	10	Stranger	6:17:00 PM	13-296	1	1	1
PIT 12-144 R22 240714	12-144	17	1	3	3	0	24-Jul-14	14	8	10	10	Stranger	6:17:00 PM	13-296	2	1	7
PIT 12-144 R22 240714	12-144	17	1	3	3	0	24-Jul-14	14	8	10	10	Stranger	6:17:00 PM	13-296	3	1	2
PIT 12-144 R22 240714	12-144	17	1	3	3	0	24-Jul-14	14	8	10	10	Stranger	6:17:00 PM	13-296	4	1	2
PIT 12-144 R22 240714	12-144	17	1	3	3	0	24-Jul-14	14	8	10	10	Stranger	6:17:00 PM	13-296	5	1	1
PIT 12-144 R22 250714	12-144	17	1	3	4	0	25-Jul-14	14	8	10	10	Sire	6:21:00 PM	12-127	1	0	0
PIT 12-144 R22 250714	12-144	17	1	3	4	0	25-Jul-14	14	8	10	10	Sire	6:21:00 PM	12-127	2	1	3
PIT 12-144 R22 250714	12-144	17	1	3	4	0	25-Jul-14	14	8	10	10	Sire	6:21:00 PM	12-127	3	1	2
PIT 12-144 R22 250714	12-144	17	1	3	4	0	25-Jul-14	14	8	10	10	Sire	6:21:00 PM	12-127	4	0	0
PIT 12-144 R22 250714	12-144	17	1	3	4	0	25-Jul-14	14	8	10	10	Sire	6:21:00 PM	12-127	5	0	0
PIT 13-001 R23 040814	13-001	18	1	4	5	0	4-Aug-14	14	1	40	40	Control	7:55:00 PM	none	1	1	2
PIT 13-001 R23 040814	13-001	18	1	4	5	0	4-Aug-14	14	1	40	40	Control	7:55:00 PM	none	2	1	2
PIT 13-001 R23 040814	13-001	18	1	4	5	0	4-Aug-14	14	1	40	40	Control	7:55:00 PM	none	3	1	3
PIT 13-001 R23 040814	13-001	18	1	4	5	0	4-Aug-14	14	1	40	40	Control	7:55:00 PM	none	4	0	0
PIT 13-001 R23 040814	13-001	18	1	4	5	0	4-Aug-14	14	1	40	40	Control	7:55:00 PM	none	5	1	5
PIT 13-001 R23 050814	13-001	18	1	4	6	0	5-Aug-14	14	1	40	40	Sire	7:56:00 PM	JT-018	1	1	7
PIT 13-001 R23 050814	13-001	18	1	4	6	0	5-Aug-14	14	1	40	40	Sire	7:56:00 PM	JT-018	2	1	4
PIT 13-001 R23 050814	13-001	18	1	4	6	0	5-Aug-14	14	1	40	40	Sire	7:56:00 PM	JT-018	3	1	1
PIT 13-001 R23 050814	13-001	18	1	4	6	0	5-Aug-14	14	1	40	40	Sire	7:56:00 PM	JT-018	4	0	0
PIT 13-001 R23 050814	13-001	18	1	4	6	0	5-Aug-14	14	1	40	40	Sire	7:56:00 PM	JT-018	5	1	3
PIT 13-001 R23 060814	13-001	18	1	4	7	0	6-Aug-14	14	1	40	40	Stranger	7:55:00 PM	13-162	1	1	1
PIT 13-001 R23 060814	13-001	18	1	4	7	0	6-Aug-14	14	1	40	40	Stranger	7:55:00 PM	13-162	2	1	1
PIT 13-001 R23 060814	13-001	18	1	4	7	0	6-Aug-14	14	1	40	40	Stranger	7:55:00 PM	13-162	3	0	0
PIT 13-001 R23 060814	13-001	18	1	4	7	0	6-Aug-14	14	1	40	40	Stranger	7:55:00 PM	13-162	4	1	1
PIT 13-001 R23 060814	13-001	18	1	4	7	0	6-Aug-14	14	1	40	40	Stranger	7:55:00 PM	13-162	5	1	2
PIT 13-159 R17 030913	13-159	19	1	3	1	0	3-Sep-13	13	8	40	40	Control	7:47:00 PM	none	1	1	3
PIT 13-159 R17 030913	13-159	19	1	3	1	0	3-Sep-13	13	8	40	40	Control	7:47:00 PM	none	2	0	0
PIT 13-159 R17 030913	13-159	19	1	3	1	0	3-Sep-13	13	8	40	40	Control	7:47:00 PM	none	3	1	2
PIT 13-159 R17 030913	13-159	19	1	3	1	0	3-Sep-13	13	8	40	40	Control	7:47:00 PM	none	4	1	5
PIT 13-159 R17 030913	13-159	19	1	3	1	0	3-Sep-13	13	8	40	40	Control	7:47:00 PM	none	5	0	0
PIT 13-159 R17 040913	13-159	19	1	3	2	0	4-Sep-13	13	8	40	40	Stranger	7:48:00 PM	12-133	1	1	5
PIT 13-159 R17 040913	13-159	19	1	3	2	0	4-Sep-13	13	8	40	40	Stranger	7:48:00 PM	12-133	2	1	3
PIT 13-159 R17 040913	13-159	19	1	3	2	0	4-Sep-13	13	8	40	40	Stranger	7:48:00 PM	12-133	3	1	3
PIT 13-159 R17 040913	13-159	19	1	3	2	0	4-Sep-13	13	8	40	40	Stranger	7:48:00 PM	12-133	4	1	2
PIT 13-159 R17 040913	13-159	19	1	3	2	0	4-Sep-13	13	8	40	40	Stranger	7:48:00 PM	12-133	5	1	6
PIT 13-159 R17 050913	13-159	19	1	3	3	0	5-Sep-13	13	8	40	40	Sire	7:47:00 PM	12-096	1	1	3
PIT 13-159 R17 050913	13-159	19	1	3	3	0	5-Sep-13	13	8	40	40	Sire	7:47:00 PM	12-096	2	1	1
PIT 13-159 R17 050913	13-159	19	1	3	3	0	5-Sep-13	13	8	40	40	Sire	7:47:00 PM	12-096	3	1	2
PIT 13-159 R17 050913	13-159	19	1	3	3	0	5-Sep-13	13	8	40	40	Sire	7:47:00 PM	12-096	4	1	2
PIT 13-159 R17 050913	13-159	19	1	3	3	0	5-Sep-13	13	8	40	40	Sire	7:47:00 PM	12-096	5	0	0
PIT 13-222 R23 040814	13-222	20	1	3	4	0	4-Aug-14	14	1	10	10	Control	7:55:00 PM	none	1	1	4
PIT 13-222 R23 040814	13-222	20	1	3	4	0	4-Aug-14	14	1	10	10	Control	7:55:00 PM	none	2	1	2
PIT 13-222 R23 040814	13-222	20	1	3	4	0	4-Aug-14	14	1	10	10	Control	7:55:00 PM	none	3	1	3
PIT 13-222 R23 040814	13-222	20	1	3	4	0	4-Aug-14	14	1	10	10	Control	7:55:00 PM	none	4	1	2
PIT 13-222 R23 040814	13-222	20	1	3	4	0	4-Aug-14	14	1	10	10	Control	7:55:00 PM	none	5	1	2
PIT 13-222 R23 050814	13-222	20	1	3	5	0	5-Aug-14	14	1	10	10	Stranger	7:56:00 PM	JT-018	1	1	2
PIT 13-222 R23 050814	13-222	20	1	3	5	0	5-Aug-14	14	1	10	10	Stranger	7:56:00 PM	JT-018	2	1	3
PIT 13-222 R23 050814	13-222	20	1	3	5	0	5-Aug-14	14	1	10	10	Stranger	7:56:00 PM	JT-018	3	1	1
PIT 13-222 R23 050814	13-222	20	1	3	5	0	5-Aug-14	14	1	10	10	Stranger	7:56:00 PM	JT-018	4	0	0
PIT 13-222 R23 050814	13-222	20	1	3	5	0	5-Aug-14	14	1	10	10	Stranger	7:56:00 PM	JT-018	5	0	0
PIT 13-222 R23 060814	13-222	20	1	3	6	0	6-Aug-14	14	1	10	10	Sire	7:55:00 PM	13-162	1	0	0
PIT 13-222 R23 060814	13-222	20	1	3	6	0	6-Aug-14	14	1	10	10	Sire	7:55:00 PM	13-162	2	1	8
PIT 13-222 R23 060814	13-222	20	1	3	6	0	6-Aug-14	14	1	10	10	Sire	7:55:00 PM	13-162	3	0	0
PIT 13-222 R23 060814	13-222	20	1	3	6	0	6-Aug-14	14	1	10	10	Sire	7:55:00 PM	13-162	4	0	0
PIT 13-222 R23 060814	13-222	20	1	3	6	0	6-Aug-14	14	1	10	10	Sire	7:55:00 PM	13-162	5	0	0
PIT 13-283 R23 060814	13-283	21	1	4	3	0	6-Aug-14	14	8	40	40	Sire	7:51:00 PM	13-298	1	1	3
PIT 13-283 R23 060814	13-283	21	1	4	3	0	6-Aug-14	14	8	40	40	Sire	7:51:00 PM	13-298	2	1	5
PIT 13-283 R23 060814	13-283	21	1	4	3	0	6-Aug-14	14	8	40	40	Sire	7:51:00 PM	13-298	3	0	0
PIT 13-283 R23 060814	13-283	21	1	4	3	0	6-Aug-14	14	8	40	40	Sire	7:51:00 PM	13-298	4	1	1
PIT 13-283 R23 060814	13-283	21	1	4	3	0	6-Aug-14	14	8	40	40	Sire	7:51:00 PM	13-298	5	1	3
PIT 13-283 R23 070814	13-283	21	1	4	4	0	7-Aug-14	14	8	40	40	Stranger	7:51:00 PM	14-008	1	1	3
PIT 13-283 R23 070814	13-283	21	1	4	4	0	7-Aug-14	14	8	40	40	Stranger	7:51:00 PM	14-008	2	1	3
PIT 13-283 R23 070814	13-283	21	1	4	4	0	7-Aug-14	14	8	40	40	Stranger	7:51:00 PM	14-008	3	0	0
PIT 13-283 R23 070814	13-283	21	1	4	4	0	7-Aug-14	14	8	40	40	Stranger	7:51:00 PM	14-008	4	0	0
PIT 13-283 R23 070814	13-283	21	1	4	4	0	7-Aug-14	14	8	40	40	Stranger	7:51:00 PM	14-008	5	1	5
PIT 14-009 R25 220914	14-009	22	1	4	5	0	22-Sep-14	14	8	10	10	Control	6:38:00 PM	none	1	1	1
PIT 14-009 R25 220914	14-009	22	1	4	5	0	22-Sep-14	14	8	10	10	Control	6:38:00 PM	none	2	0	0
PIT 14-009 R25 220914	14-009	22	1	4	5	0	22-Sep-14	14	8	10	10	Control	6:38:00 PM	none	3	1	1
PIT 14-009 R25 220914	14-009	22	1	4	5	0	22-Sep-14	14	8	10	10	Control	6:38:00 PM	none	4	1	1
PIT 14-009 R25 220914	14-009	22	1	4	5	0	22-Sep-14	14	8	10	10	Control	6:38:00 PM	none	5	0	0
PIT 14-009 R25 230914	14-009	22	1	5	4	0	23-Sep-14	14	8	10	10	Stranger	6:28:00 PM	13-005	1	1	1
PIT 14-009 R25 230914	14-009	22	1	5	4	0	23-Sep-14	14	8	10	10	Stranger	6:28:00 PM	13-005	2	1	6
PIT 14-009 R25 230914	14-009	22	1	5	4	0	23-Sep-14	14	8	10	10	Stranger	6:28:00 PM	13-005	3	1	3
PIT 14-009 R25 230914	14-009	22	1	5	4	0	23-Sep-14	14	8	10	10	Stranger	6:28:00 PM	13-005	4	1	3
PIT 14-009 R25 230914	14-009	22	1	5	4	0	23-Sep-14	14	8	10	10	Stranger	6:28:00 PM	13-005	5	1	3
PIT 14-009 R25 240914	14-009	22	1	5	5	0	24-Sep-14	14	8	10	10	Sire	6:48:00 PM	12-124	1	1	1
PIT 14-009 R25 240914	14-009	22	1	5	5	0	24-Sep-14	14	8	10	10	Sire	6:48:00 PM	12-124	2	1	2
PIT 14-009 R25 240914	14-009	22	1	5	5	0	24-Sep-14	14	8	10	10	Sire	6:48:00 PM	12-124	3	1	3
PIT 14-009 R25 240914	14-009	22	1	5	5	0	24-Sep-14	14	8	10	10	Sire	6:48:00 PM	12-124	4	1	1
PIT 14-009 R25 240914	14-009	22	1	5	5	0	24-Sep-14	14	8	10	10	Sire	6:48:00 PM	12-124	5	1	3
PIT 14-016 R24 020914	14-016	23	1	5	6	0	2-Sep-14	14	8	10	10	Control	7:33:00 PM	none	1	1	1
PIT 14-016 R24 020914	14-016	23	1	5	6	0	2-Sep-14	14	8	10	10	Control	7:33:00 PM	none	2	1	4
PIT 14-016 R24 020914	14-016	23	1	5	6	0	2-Sep-14	14	8	10	10	Control	7:33:00 PM	none	3	1	3
PIT 14-016 R24 020914	14-016	23	1	5	6	0	2-Sep-14	14	8	10	10	Control	7:33:00 PM	none	4	1	8
PIT 14-016 R24 020914	14-016	23	1	5	6	0	2-Sep-14	14	8	10	10	Control	7:33:00 PM	none	5	1	1
PIT 14-016 R24 030914	14-016	23	1	6	0	0	3-Sep-14	14	8	10	10	Stranger	7:09:00 PM	14-078	1	1	5
PIT 14-016 R24 030914	14-016	23	1	6	0	0	3-Sep-14	14	8	10	10	Stranger	7:09:00 PM	14-078	2	1	6
PIT 14-016 R24 030914	14-016	23	1	6	0	0	3-Sep-14	14	8	10	10	Stranger	7:09:00 PM	14-078	3	1	1
PIT 14-016 R24 030914	14-016	23	1	6	0	0	3-Sep-14	14	8	10	10	Stranger	7:09:00 PM	14-078	4	1	1
PIT 14-016 R24 030914	14-016	23	1	6	0	0	3-Sep-14	14	8	10	10	Stranger	7:09:00 PM	14-078	5	1	1
PIT 14-016 R24 040914	14-016	23	1	6	1	0	4-Sep-14	14	8	10	10	Sire	7:58:00 PM	13-280	1	1	2
PIT 14-016 R24 040914	14-016	23	1	6	1	0	4-Sep-14	14	8	10	10	Sire	7:58:00 PM	13-280	2	1	1
PIT 14-016 R24 040914	14-016	23	1	6	1	0	4-Sep-14	14	8	10	10	Sire	7:58:00 PM	13-280	3	0	0
PIT 14-016 R24 040914	14-016	23	1	6	1	0	4-Sep-14	14	8	10	10	Sire	7:58:00 PM	13-280	4	1	2
PIT 14-016 R24 040914	14-016	23	1	6	1	0	4-Sep-14	14	8	10	10	Sire	7:58:00 PM	13-280	5	1	2
PIT 14-017 R22 230714	14-017	24	1	4	2	0	23-Jul-14	14	8	40	40	Control	6:19:00 PM	none	1	1	1
PIT 14-017 R22 230714	14-017	24	1	4	2	0	23-Jul-14	14	8	40	40	Control	6:19:00 PM	none	2	NA	NA
PIT 14-017 R22 230714	14-017	24	1	4	2	0	23-Jul-14	14	8	40	40	Control	6:19:00 PM	none	3	1	1
PIT 14-017 R22 230714	14-017	24	1	4	2	0	23-Jul-14	14	8	40	40	Control	6:19:00 PM	none	4	1	4
PIT 14-017 R22 230714	14-017	24	1	4	2	0	23-Jul-14	14	8	40	40	Control	6:19:00 PM	none	5	1	8
PIT 14-017 R22 240714	14-017	24	1	4	3	0	24-Jul-14	14	8	40	40	Sire	6:17:00 PM	13-296	1	1	3
PIT 14-017 R22 240714	14-017	24	1	4	3	0	24-Jul-14	14	8	40	40	Sire	6:17:00 PM	13-296	2	1	4
PIT 14-017 R22 240714	14-017	24	1	4	3	0	24-Jul-14	14	8	40	40	Sire	6:17:00 PM	13-296	3	1	1
PIT 14-017 R22 240714	14-017	24	1	4	3	0	24-Jul-14	14	8	40	40	Sire	6:17:00 PM	13-296	4	1	2
PIT 14-017 R22 240714	14-017	24	1	4	3	0	24-Jul-14	14	8	40	40	Sire	6:17:00 PM	13-296	5	0	0
PIT 14-017 R22 250714	14-017	24	1	4	4	0	25-Jul-14	14	8	40	40	Stranger	6:21:00 PM	12-127	1	1	2
PIT 14-017 R22 250714	14-017	24	1	4	4	0	25-Jul-14	14	8	40	40	Stranger	6:21:00 PM	12-127	2	0	0
PIT 14-017 R22 250714	14-017	24	1	4	4	0	25-Jul-14	14	8	40	40	Stranger	6:21:00 PM	12-127	3	1	2
PIT 14-017 R22 250714	14-017	24	1	4	4	0	25-Jul-14	14	8	40	40	Stranger	6:21:00 PM	12-127	4	1	1
PIT 14-017 R22 250714	14-017	24	1	4	4	0	25-Jul-14	14	8	40	40	Stranger	6:21:00 PM	12-127	5	1	2
PIT GE-001 R7 260912	GE-001	25	1	5	1	0	26-Sep-12	12	2	35	15	Control	5:52:00 PM	none	1	0	0
PIT GE-001 R7 260912	GE-001	25	1	5	1	0	26-Sep-12	12	2	35	15	Control	5:52:00 PM	none	2	0	0
PIT GE-001 R7 260912	GE-001	25	1	5	1	0	26-Sep-12	12	2	35	15	Control	5:52:00 PM	none	3	0	0
PIT GE-001 R7 260912	GE-001	25	1	5	1	0	26-Sep-12	12	2	35	15	Control	5:52:00 PM	none	4	1	2
PIT GE-001 R7 260912	GE-001	25	1	5	1	0	26-Sep-12	12	2	35	15	Control	5:52:00 PM	none	5	0	0
PIT GE-001 R7 270912	GE-001	25	1	5	2	0	27-Sep-12	12	2	35	15	Stranger	5:55:00 PM	JT-024	1	1	1
PIT GE-001 R7 270912	GE-001	25	1	5	2	0	27-Sep-12	12	2	35	15	Stranger	5:55:00 PM	JT-024	2	1	1
PIT GE-001 R7 270912	GE-001	25	1	5	2	0	27-Sep-12	12	2	35	15	Stranger	5:55:00 PM	JT-024	3	1	7
PIT GE-001 R7 270912	GE-001	25	1	5	2	0	27-Sep-12	12	2	35	15	Stranger	5:55:00 PM	JT-024	4	0	0
PIT GE-001 R7 270912	GE-001	25	1	5	2	0	27-Sep-12	12	2	35	15	Stranger	5:55:00 PM	JT-024	5	1	2
PIT GE-008 R20 011013	GE-008	26	1	5	3	0	1-Oct-13	13	3	10	10	Stranger	5:47:00 PM	12-132	1	1	5
PIT GE-008 R20 011013	GE-008	26	1	5	3	0	1-Oct-13	13	3	10	10	Stranger	5:47:00 PM	12-132	2	1	4
PIT GE-008 R20 011013	GE-008	26	1	5	3	0	1-Oct-13	13	3	10	10	Stranger	5:47:00 PM	12-132	3	1	4
PIT GE-008 R20 011013	GE-008	26	1	5	3	0	1-Oct-13	13	3	10	10	Stranger	5:47:00 PM	12-132	4	1	3
PIT GE-008 R20 011013	GE-008	26	1	5	3	0	1-Oct-13	13	3	10	10	Stranger	5:47:00 PM	12-132	5	1	2
PIT GE-008 R20 300913	GE-008	26	1	4	1	0	30-Sep-13	13	3	10	10	Control	5:47:00 PM	none	1	1	1
PIT GE-008 R20 300913	GE-008	26	1	4	1	0	30-Sep-13	13	3	10	10	Control	5:47:00 PM	none	2	1	6
PIT GE-008 R20 300913	GE-008	26	1	4	1	0	30-Sep-13	13	3	10	10	Control	5:47:00 PM	none	3	1	1
PIT GE-008 R20 300913	GE-008	26	1	4	1	0	30-Sep-13	13	3	10	10	Control	5:47:00 PM	none	4	0	0
PIT GE-008 R20 300913	GE-008	26	1	4	1	0	30-Sep-13	13	3	10	10	Control	5:47:00 PM	none	5	1	2
PIT GE-009 R15 150713	GE-009	27	1	4	2	0	15-Jul-13	13	6	40	40	Stranger	8:00:00 PM	12-133	1	1	4
PIT GE-009 R15 150713	GE-009	27	1	4	2	0	15-Jul-13	13	6	40	40	Stranger	8:00:00 PM	12-133	2	1	5
PIT GE-009 R15 150713	GE-009	27	1	4	2	0	15-Jul-13	13	6	40	40	Stranger	8:00:00 PM	12-133	3	1	1
PIT GE-009 R15 150713	GE-009	27	1	4	2	0	15-Jul-13	13	6	40	40	Stranger	8:00:00 PM	12-133	4	1	1
PIT GE-009 R15 150713	GE-009	27	1	4	2	0	15-Jul-13	13	6	40	40	Stranger	8:00:00 PM	12-133	5	1	5
PIT GE-009 R15 160713	GE-009	27	1	4	3	0	16-Jul-13	13	6	40	40	Sire	8:10:00 PM	12-098	1	1	1
PIT GE-009 R15 160713	GE-009	27	1	4	3	0	16-Jul-13	13	6	40	40	Sire	8:10:00 PM	12-098	2	1	5
PIT GE-009 R15 160713	GE-009	27	1	4	3	0	16-Jul-13	13	6	40	40	Sire	8:10:00 PM	12-098	3	1	3
PIT GE-009 R15 160713	GE-009	27	1	4	3	0	16-Jul-13	13	6	40	40	Sire	8:10:00 PM	12-098	4	0	0
PIT GE-009 R15 160713	GE-009	27	1	4	3	0	16-Jul-13	13	6	40	40	Sire	8:10:00 PM	12-098	5	1	1
PIT GE-069 R20 021013	GE-069	28	1	4	7	0	2-Oct-13	13	6	40	40	Sire	5:50:00 PM	11-082	1	1	2
PIT GE-069 R20 021013	GE-069	28	1	4	7	0	2-Oct-13	13	6	40	40	Sire	5:50:00 PM	11-082	2	1	4
PIT GE-069 R20 021013	GE-069	28	1	4	7	0	2-Oct-13	13	6	40	40	Sire	5:50:00 PM	11-082	3	1	4
PIT GE-069 R20 021013	GE-069	28	1	4	7	0	2-Oct-13	13	6	40	40	Sire	5:50:00 PM	11-082	4	1	5
PIT GE-069 R20 021013	GE-069	28	1	4	7	0	2-Oct-13	13	6	40	40	Sire	5:50:00 PM	11-082	5	1	6
PIT GE-069 R20 031013	GE-069	28	1	4	8	0	3-Oct-13	13	6	40	40	Stranger	5:50:00 PM	GE-064	1	1	8
PIT GE-069 R20 031013	GE-069	28	1	4	8	0	3-Oct-13	13	6	40	40	Stranger	5:50:00 PM	GE-064	2	1	12
PIT GE-069 R20 031013	GE-069	28	1	4	8	0	3-Oct-13	13	6	40	40	Stranger	5:50:00 PM	GE-064	3	1	7
PIT GE-069 R20 031013	GE-069	28	1	4	8	0	3-Oct-13	13	6	40	40	Stranger	5:50:00 PM	GE-064	4	1	6
PIT GE-069 R20 031013	GE-069	28	1	4	8	0	3-Oct-13	13	6	40	40	Stranger	5:50:00 PM	GE-064	5	1	7
PIT JT-000 R3 270712	JT-000	29	1	5	2	0	27-Jul-12	12	7	40	40	Control	6:50:00 PM	none	1	1	3
PIT JT-000 R3 270712	JT-000	29	1	5	2	0	27-Jul-12	12	7	40	40	Control	6:50:00 PM	none	2	1	3
PIT JT-000 R3 270712	JT-000	29	1	5	2	0	27-Jul-12	12	7	40	40	Control	6:50:00 PM	none	3	1	7
PIT JT-000 R3 270712	JT-000	29	1	5	2	0	27-Jul-12	12	7	40	40	Control	6:50:00 PM	none	4	0	0
PIT JT-000 R3 270712	JT-000	29	1	5	2	0	27-Jul-12	12	7	40	40	Control	6:50:00 PM	none	5	1	1
PIT JT-000 R3 280712	JT-000	29	1	5	1	0	28-Jul-12	12	7	40	40	Stranger	6:50:00 PM	11-048	1	1	1
PIT JT-000 R3 280712	JT-000	29	1	5	1	0	28-Jul-12	12	7	40	40	Stranger	6:50:00 PM	11-048	2	1	10
PIT JT-000 R3 280712	JT-000	29	1	5	1	0	28-Jul-12	12	7	40	40	Stranger	6:50:00 PM	11-048	3	1	11
PIT JT-000 R3 280712	JT-000	29	1	5	1	0	28-Jul-12	12	7	40	40	Stranger	6:50:00 PM	11-048	4	1	1
PIT JT-000 R3 280712	JT-000	29	1	5	1	0	28-Jul-12	12	7	40	40	Stranger	6:50:00 PM	11-048	5	0	0
PIT JT-010 R3 270712	JT-010	30	1	6	3	0	27-Jul-12	12	2	40	40	Control	6:50:00 PM	none	1	NA	NA
PIT JT-010 R3 270712	JT-010	30	1	6	3	0	27-Jul-12	12	2	40	40	Control	6:50:00 PM	none	2	1	2
PIT JT-010 R3 270712	JT-010	30	1	6	3	0	27-Jul-12	12	2	40	40	Control	6:50:00 PM	none	3	1	1
PIT JT-010 R3 270712	JT-010	30	1	6	3	0	27-Jul-12	12	2	40	40	Control	6:50:00 PM	none	4	1	1
PIT JT-010 R3 270712	JT-010	30	1	6	3	0	27-Jul-12	12	2	40	40	Control	6:50:00 PM	none	5	0	0
PIT JT-010 R3 280712	JT-010	30	1	6	4	0	28-Jul-12	12	2	40	40	Sire	6:50:00 PM	12-025	1	0	0
PIT JT-010 R3 280712	JT-010	30	1	6	4	0	28-Jul-12	12	2	40	40	Sire	6:50:00 PM	12-025	2	1	2
PIT JT-010 R3 280712	JT-010	30	1	6	4	0	28-Jul-12	12	2	40	40	Sire	6:50:00 PM	12-025	3	1	1
PIT JT-010 R3 280712	JT-010	30	1	6	4	0	28-Jul-12	12	2	40	40	Sire	6:50:00 PM	12-025	4	0	0
PIT JT-010 R3 280712	JT-010	30	1	6	4	0	28-Jul-12	12	2	40	40	Sire	6:50:00 PM	12-025	5	0	0
PIT JT-036 R3 270712	JT-036	31	1	5	0	0	27-Jul-12	12	2	10	10	Control	6:50:00 PM	none	1	0	0
PIT JT-036 R3 270712	JT-036	31	1	5	0	0	27-Jul-12	12	2	10	10	Control	6:50:00 PM	none	2	1	3
PIT JT-036 R3 270712	JT-036	31	1	5	0	0	27-Jul-12	12	2	10	10	Control	6:50:00 PM	none	3	0	0
PIT JT-036 R3 270712	JT-036	31	1	5	0	0	27-Jul-12	12	2	10	10	Control	6:50:00 PM	none	4	1	2
PIT JT-036 R3 270712	JT-036	31	1	5	0	0	27-Jul-12	12	2	10	10	Control	6:50:00 PM	none	5	1	4
PIT JT-036 R3 280712	JT-036	31	1	5	1	0	28-Jul-12	12	2	10	10	Stranger	6:50:00 PM	12-025	1	1	3
PIT JT-036 R3 280712	JT-036	31	1	5	1	0	28-Jul-12	12	2	10	10	Stranger	6:50:00 PM	12-025	2	1	2
PIT JT-036 R3 280712	JT-036	31	1	5	1	0	28-Jul-12	12	2	10	10	Stranger	6:50:00 PM	12-025	3	1	1
PIT JT-036 R3 280712	JT-036	31	1	5	1	0	28-Jul-12	12	2	10	10	Stranger	6:50:00 PM	12-025	4	0	0
PIT JT-036 R3 280712	JT-036	31	1	5	1	0	28-Jul-12	12	2	10	10	Stranger	6:50:00 PM	12-025	5	0	0
PIT 11-052 R10 181012	11-052	32	1	4	6	0	18-Oct-12	12	6	35	15	Sire	5:04:00 PM	12-022	1	1	2
PIT 11-052 R10 181012	11-052	32	1	4	6	0	18-Oct-12	12	6	35	15	Sire	5:04:00 PM	12-022	2	1	3
PIT 11-052 R10 181012	11-052	32	1	4	6	0	18-Oct-12	12	6	35	15	Sire	5:04:00 PM	12-022	3	1	1
PIT 11-052 R10 181012	11-052	32	1	4	6	0	18-Oct-12	12	6	35	15	Sire	5:04:00 PM	12-022	4	0	0
PIT 11-052 R10 181012	11-052	32	1	4	6	0	18-Oct-12	12	6	35	15	Sire	5:04:00 PM	12-022	5	0	0
PIT 11-052 R10 191012	11-052	32	1	4	7	0	19-Oct-12	12	6	35	15	Stranger	4:49:00 PM	12-098	1	0	0
PIT 11-052 R10 191012	11-052	32	1	4	7	0	19-Oct-12	12	6	35	15	Stranger	4:49:00 PM	12-098	2	1	4
PIT 11-052 R10 191012	11-052	32	1	4	7	0	19-Oct-12	12	6	35	15	Stranger	4:49:00 PM	12-098	3	1	1
PIT 11-052 R10 191012	11-052	32	1	4	7	0	19-Oct-12	12	6	35	15	Stranger	4:49:00 PM	12-098	4	1	1
PIT 11-052 R10 191012	11-052	32	1	4	7	0	19-Oct-12	12	6	35	15	Stranger	4:49:00 PM	12-098	5	1	3
PIT 11-123 R16 280813	11-123	33	1	4	9	0	28-Aug-13	13	3	10	10	Sire	7:35:00 PM	13-007	1	1	4
PIT 11-123 R16 280813	11-123	33	1	4	9	0	28-Aug-13	13	3	10	10	Sire	7:35:00 PM	13-007	2	1	1
PIT 11-123 R16 280813	11-123	33	1	4	9	0	28-Aug-13	13	3	10	10	Sire	7:35:00 PM	13-007	3	1	1
PIT 11-123 R16 280813	11-123	33	1	4	9	0	28-Aug-13	13	3	10	10	Sire	7:35:00 PM	13-007	4	1	2
PIT 11-123 R16 280813	11-123	33	1	4	9	0	28-Aug-13	13	3	10	10	Sire	7:35:00 PM	13-007	5	1	1
PIT 12-010 R3 270712	12-010	34	1	4	10	0	27-Jul-12	12	7	10	10	Control	6:50:00 PM	none	1	1	1
PIT 12-010 R3 270712	12-010	34	1	4	10	0	27-Jul-12	12	7	10	10	Control	6:50:00 PM	none	2	1	4
PIT 12-010 R3 270712	12-010	34	1	4	10	0	27-Jul-12	12	7	10	10	Control	6:50:00 PM	none	3	0	0
PIT 12-010 R3 270712	12-010	34	1	4	10	0	27-Jul-12	12	7	10	10	Control	6:50:00 PM	none	4	0	0
PIT 12-010 R3 270712	12-010	34	1	4	10	0	27-Jul-12	12	7	10	10	Control	6:50:00 PM	none	5	1	1
PIT 12-010 R3 280712	12-010	34	1	5	9	0	28-Jul-12	12	7	10	10	Sire	6:50:00 PM	11-048	1	1	1
PIT 12-010 R3 280712	12-010	34	1	5	9	0	28-Jul-12	12	7	10	10	Sire	6:50:00 PM	11-048	2	1	1
PIT 12-010 R3 280712	12-010	34	1	5	9	0	28-Jul-12	12	7	10	10	Sire	6:50:00 PM	11-048	3	1	2
PIT 12-010 R3 280712	12-010	34	1	5	9	0	28-Jul-12	12	7	10	10	Sire	6:50:00 PM	11-048	4	1	1
PIT 12-010 R3 280712	12-010	34	1	5	9	0	28-Jul-12	12	7	10	10	Sire	6:50:00 PM	11-048	5	1	3
PIT 12-046 R5 310812	12-046	35	1	5	10	0	31-Aug-12	12	3	40	40	Sire	6:00:00 PM	11-047	1	0	0
PIT 12-046 R5 310812	12-046	35	1	5	10	0	31-Aug-12	12	3	40	40	Sire	6:00:00 PM	11-047	2	0	0
PIT 12-046 R5 310812	12-046	35	1	5	10	0	31-Aug-12	12	3	40	40	Sire	6:00:00 PM	11-047	3	1	2
PIT 12-046 R5 310812	12-046	35	1	5	10	0	31-Aug-12	12	3	40	40	Sire	6:00:00 PM	11-047	4	0	0
PIT 12-046 R5 310812	12-046	35	1	5	10	0	31-Aug-12	12	3	40	40	Sire	6:00:00 PM	11-047	5	0	0
