# Supplementary material for: Rodent mothers increase vigilance behaviour when facing infanticide risk
Source: Sci Rep. 2019 Aug 19;9:12054. doi: 10.1038/s41598-019-48459-9 (PMC6700316; doi:10.1038/s41598-019-48459-9)
Supplement: Supplementary file 3 — Telemetry_ActivityData [file 41598_2019_48459_MOESM3_ESM.xlsx]

## Sheet: Telemetry_ActivityData
RawDataFileName	FemaleName	Lactating	LitterSize	LitterAge	Pregnant	Date	Year	Enclosure	NestPositionX	NestPositionY	Treatment	TimeScent	MaleScentID	ExposureTime	NrActive	NrInactive
11-026R6E6P10-10sire	11-026	1	4	8	0	8-Sep-12	2012	6	10	10	Sire	17:50:00	JT-026	1	2	14
11-026R6E6P10-10sire	11-026	1	4	8	0	8-Sep-12	2012	6	10	10	Sire	17:50:00	JT-026	2	1	15
11-026R6E6P10-10sire	11-026	1	4	8	0	8-Sep-12	2012	6	10	10	Sire	17:50:00	JT-026	3	6	11
11-026R6E6P10-10sire	11-026	1	4	8	0	8-Sep-12	2012	6	10	10	Sire	17:50:00	JT-026	4	9	0
11-026R6E6P10-10sire	11-026	1	4	8	0	8-Sep-12	2012	6	10	10	Sire	17:50:00	JT-026	5	1	19
11-026R6E6P10-10unknown	11-026	1	4	10	0	9-Sep-12	2012	6	10	10	Stranger	17:25:00	12-088	1	7	9
11-026R6E6P10-10unknown	11-026	1	4	10	0	9-Sep-12	2012	6	10	10	Stranger	17:25:00	12-088	2	4	13
11-026R6E6P10-10unknown	11-026	1	4	10	0	9-Sep-12	2012	6	10	10	Stranger	17:25:00	12-088	3	4	14
11-026R6E6P10-10unknown	11-026	1	4	10	0	9-Sep-12	2012	6	10	10	Stranger	17:25:00	12-088	4	10	2
11-026R6E6P10-10unknown	11-026	1	4	10	0	9-Sep-12	2012	6	10	10	Stranger	17:25:00	12-088	5	8	7
11-052R18E3P10-10sire	11-052	1	2	5	0	11-Sep-13	2013	3	10	10	Sire	19:00:00	12-075	1	5	22
11-052R18E3P10-10sire	11-052	1	2	5	0	11-Sep-13	2013	3	10	10	Sire	19:00:00	12-075	2	12	15
11-052R18E3P10-10sire	11-052	1	2	5	0	11-Sep-13	2013	3	10	10	Sire	19:00:00	12-075	3	2	25
11-052R18E3P10-10sire	11-052	1	2	5	0	11-Sep-13	2013	3	10	10	Sire	19:00:00	12-075	4	5	22
11-052R18E3P10-10sire	11-052	1	2	5	0	11-Sep-13	2013	3	10	10	Sire	19:00:00	12-075	5	15	12
11-052R18E3P10-10unknown	11-052	1	2	4	0	10-Sep-13	2013	3	10	10	Stranger	18:55:00	12-094	1	18	9
11-052R18E3P10-10unknown	11-052	1	2	4	0	10-Sep-13	2013	3	10	10	Stranger	18:55:00	12-094	2	12	15
11-052R18E3P10-10unknown	11-052	1	2	4	0	10-Sep-13	2013	3	10	10	Stranger	18:55:00	12-094	3	4	23
11-052R18E3P10-10unknown	11-052	1	2	4	0	10-Sep-13	2013	3	10	10	Stranger	18:55:00	12-094	4	9	18
11-052R18E3P10-10unknown	11-052	1	2	4	0	10-Sep-13	2013	3	10	10	Stranger	18:55:00	12-094	5	7	20
11-090R17E8P10-10sire	11-090	1	4	1	0	4-Sep-13	2013	8	10	10	Sire	19:48:00	12-133	1	14	13
11-090R17E8P10-10sire	11-090	1	4	1	0	4-Sep-13	2013	8	10	10	Sire	19:48:00	12-133	2	7	20
11-090R17E8P10-10sire	11-090	1	4	1	0	4-Sep-13	2013	8	10	10	Sire	19:48:00	12-133	3	11	16
11-090R17E8P10-10sire	11-090	1	4	1	0	4-Sep-13	2013	8	10	10	Sire	19:48:00	12-133	4	4	23
11-090R17E8P10-10sire	11-090	1	4	1	0	4-Sep-13	2013	8	10	10	Sire	19:48:00	12-133	5	13	14
11-090R17E8P10-10unknown	11-090	1	4	2	0	5-Sep-13	2013	8	10	10	Stranger	19:47:00	12-096	1	8	19
11-090R17E8P10-10unknown	11-090	1	4	2	0	5-Sep-13	2013	8	10	10	Stranger	19:47:00	12-096	2	17	10
11-090R17E8P10-10unknown	11-090	1	4	2	0	5-Sep-13	2013	8	10	10	Stranger	19:47:00	12-096	3	1	26
11-090R17E8P10-10unknown	11-090	1	4	2	0	5-Sep-13	2013	8	10	10	Stranger	19:47:00	12-096	4	21	6
11-090R17E8P10-10unknown	11-090	1	4	2	0	5-Sep-13	2013	8	10	10	Stranger	19:47:00	12-096	5	1	26
11-123R16E3-2P10-10sire	11-123	1	3	3	0	28-Aug-13	2013	2	10	10	Sire	19:35:00	13-007	1	18	9
11-123R16E3-2P10-10sire	11-123	1	3	3	0	28-Aug-13	2013	2	10	10	Sire	19:35:00	13-007	2	9	18
11-123R16E3-2P10-10sire	11-123	1	3	3	0	28-Aug-13	2013	2	10	10	Sire	19:35:00	13-007	3	1	26
11-123R16E3-2P10-10sire	11-123	1	3	3	0	28-Aug-13	2013	2	10	10	Sire	19:35:00	13-007	4	4	23
11-123R16E3-2P10-10sire	11-123	1	3	3	0	28-Aug-13	2013	2	10	10	Sire	19:35:00	13-007	5	15	12
11-123R16E3-2P10-10unknown	11-123	1	3	4	0	29-Aug-13	2013	2	10	10	Stranger	19:35:00	12-119	1	22	5
11-123R16E3-2P10-10unknown	11-123	1	3	4	0	29-Aug-13	2013	2	10	10	Stranger	19:35:00	12-119	2	4	23
11-123R16E3-2P10-10unknown	11-123	1	3	4	0	29-Aug-13	2013	2	10	10	Stranger	19:35:00	12-119	3	0	27
11-123R16E3-2P10-10unknown	11-123	1	3	4	0	29-Aug-13	2013	2	10	10	Stranger	19:35:00	12-119	4	13	14
11-123R16E3-2P10-10unknown	11-123	1	3	4	0	29-Aug-13	2013	2	10	10	Stranger	19:35:00	12-119	5	2	25
11-123R6E3P40-40sire	11-123	1	6	2	0	8-Sep-12	2012	3	40	40	Sire	18:15:00	12-023	1	7	6
11-123R6E3P40-40sire	11-123	1	6	2	0	8-Sep-12	2012	3	40	40	Sire	18:15:00	12-023	2	0	12
11-123R6E3P40-40sire	11-123	1	6	2	0	8-Sep-12	2012	3	40	40	Sire	18:15:00	12-023	3	15	0
11-123R6E3P40-40sire	11-123	1	6	2	0	8-Sep-12	2012	3	40	40	Sire	18:15:00	12-023	4	0	15
11-123R6E3P40-40sire	11-123	1	6	2	0	8-Sep-12	2012	3	40	40	Sire	18:15:00	12-023	5	4	9
11-123R6E3P40-40unknown	11-123	1	6	3	0	9-Sep-12	2012	3	40	40	Stranger	17:40:00	12-068	1	15	3
11-123R6E3P40-40unknown	11-123	1	6	3	0	9-Sep-12	2012	3	40	40	Stranger	17:40:00	12-068	2	0	12
11-123R6E3P40-40unknown	11-123	1	6	3	0	9-Sep-12	2012	3	40	40	Stranger	17:40:00	12-068	3	5	10
11-123R6E3P40-40unknown	11-123	1	6	3	0	9-Sep-12	2012	3	40	40	Stranger	17:40:00	12-068	4	1	15
11-123R6E3P40-40unknown	11-123	1	6	3	0	9-Sep-12	2012	3	40	40	Stranger	17:40:00	12-068	5	1	10
12-010R19E3P40-40sire	12-010	1	2	5	0	26-Sep-13	2013	3	40	40	Sire	18:21:00	GE-112	1	11	6
12-010R19E3P40-40sire	12-010	1	2	5	0	26-Sep-13	2013	3	40	40	Sire	18:21:00	GE-112	2	8	8
12-010R19E3P40-40sire	12-010	1	2	5	0	26-Sep-13	2013	3	40	40	Sire	18:21:00	GE-112	3	11	6
12-010R19E3P40-40sire	12-010	1	2	5	0	26-Sep-13	2013	3	40	40	Sire	18:21:00	GE-112	4	1	15
12-010R19E3P40-40sire	12-010	1	2	5	0	26-Sep-13	2013	3	40	40	Sire	18:21:00	GE-112	5	5	11
12-010R19E3P40-40unknown	12-010	1	2	6	0	27-Sep-13	2013	3	40	40	Stranger	18:21:00	13-007	1	14	3
12-010R19E3P40-40unknown	12-010	1	2	6	0	27-Sep-13	2013	3	40	40	Stranger	18:21:00	13-007	2	2	14
12-010R19E3P40-40unknown	12-010	1	2	6	0	27-Sep-13	2013	3	40	40	Stranger	18:21:00	13-007	3	4	12
12-010R19E3P40-40unknown	12-010	1	2	6	0	27-Sep-13	2013	3	40	40	Stranger	18:21:00	13-007	4	0	17
12-010R19E3P40-40unknown	12-010	1	2	6	0	27-Sep-13	2013	3	40	40	Stranger	18:21:00	13-007	5	7	9
12-042R18E6P10-10sire	12-042	1	4	9	0	11-Sep-13	2013	6	10	10	Sire	19:05:00	GE-136	1	9	7
12-042R18E6P10-10sire	12-042	1	4	9	0	11-Sep-13	2013	6	10	10	Sire	19:05:00	GE-136	2	9	8
12-042R18E6P10-10sire	12-042	1	4	9	0	11-Sep-13	2013	6	10	10	Sire	19:05:00	GE-136	3	4	12
12-042R18E6P10-10sire	12-042	1	4	9	0	11-Sep-13	2013	6	10	10	Sire	19:05:00	GE-136	4	4	12
12-042R18E6P10-10sire	12-042	1	4	9	0	11-Sep-13	2013	6	10	10	Sire	19:05:00	GE-136	5	15	2
12-042R18E6P10-10unknown	12-042	1	4	8	0	10-Sep-13	2013	6	10	10	Stranger	19:00:00	JT-046	1	0	16
12-042R18E6P10-10unknown	12-042	1	4	8	0	10-Sep-13	2013	6	10	10	Stranger	19:00:00	JT-046	2	3	14
12-042R18E6P10-10unknown	12-042	1	4	8	0	10-Sep-13	2013	6	10	10	Stranger	19:00:00	JT-046	3	9	7
12-042R18E6P10-10unknown	12-042	1	4	8	0	10-Sep-13	2013	6	10	10	Stranger	19:00:00	JT-046	4	0	16
12-042R18E6P10-10unknown	12-042	1	4	8	0	10-Sep-13	2013	6	10	10	Stranger	19:00:00	JT-046	5	4	13
12-046R17E6P10-10sire	12-046	1	5	5	0	5-Sep-13	2013	6	10	10	Sire	18:23:00	12-125	1	27	0
12-046R17E6P10-10sire	12-046	1	5	5	0	5-Sep-13	2013	6	10	10	Sire	18:23:00	12-125	2	7	20
12-046R17E6P10-10sire	12-046	1	5	5	0	5-Sep-13	2013	6	10	10	Sire	18:23:00	12-125	3	1	26
12-046R17E6P10-10sire	12-046	1	5	5	0	5-Sep-13	2013	6	10	10	Sire	18:23:00	12-125	4	3	24
12-046R17E6P10-10sire	12-046	1	5	5	0	5-Sep-13	2013	6	10	10	Sire	18:23:00	12-125	5	5	22
12-046R17E6P10-10unknown	12-046	1	5	4	0	4-Sep-13	2013	6	10	10	Stranger	18:21:00	12-148	1	8	19
12-046R17E6P10-10unknown	12-046	1	5	4	0	4-Sep-13	2013	6	10	10	Stranger	18:21:00	12-148	2	8	19
12-046R17E6P10-10unknown	12-046	1	5	4	0	4-Sep-13	2013	6	10	10	Stranger	18:21:00	12-148	3	0	27
12-046R17E6P10-10unknown	12-046	1	5	4	0	4-Sep-13	2013	6	10	10	Stranger	18:21:00	12-148	4	8	19
12-046R17E6P10-10unknown	12-046	1	5	4	0	4-Sep-13	2013	6	10	10	Stranger	18:21:00	12-148	5	4	23
12-046R5E3P40-40sire	12-046	1	4	4	0	31-Aug-12	2012	3	40	40	Sire	18:00:00	11-047	1	10	10
12-046R5E3P40-40sire	12-046	1	4	4	0	31-Aug-12	2012	3	40	40	Sire	18:00:00	11-047	2	0	20
12-046R5E3P40-40sire	12-046	1	4	4	0	31-Aug-12	2012	3	40	40	Sire	18:00:00	11-047	3	15	4
12-046R5E3P40-40sire	12-046	1	4	4	0	31-Aug-12	2012	3	40	40	Sire	18:00:00	11-047	4	9	11
12-046R5E3P40-40sire	12-046	1	4	4	0	31-Aug-12	2012	3	40	40	Sire	18:00:00	11-047	5	1	19
12-065R17E3P40-40sire	12-065	1	4	5	0	5-Sep-13	2013	3	40	40	Sire	18:17:00	GE-119	1	0	27
12-065R17E3P40-40sire	12-065	1	4	5	0	5-Sep-13	2013	3	40	40	Sire	18:17:00	GE-119	2	9	18
12-065R17E3P40-40sire	12-065	1	4	5	0	5-Sep-13	2013	3	40	40	Sire	18:17:00	GE-119	3	7	20
12-065R17E3P40-40sire	12-065	1	4	5	0	5-Sep-13	2013	3	40	40	Sire	18:17:00	GE-119	4	15	11
12-065R17E3P40-40sire	12-065	1	4	5	0	5-Sep-13	2013	3	40	40	Sire	18:17:00	GE-119	5	1	26
12-065R17E3P40-40unknown	12-065	1	4	4	0	4-Sep-13	2013	3	40	40	Stranger	18:17:00	13-008	1	0	26
12-065R17E3P40-40unknown	12-065	1	4	4	0	4-Sep-13	2013	3	40	40	Stranger	18:17:00	13-008	2	15	12
12-065R17E3P40-40unknown	12-065	1	4	4	0	4-Sep-13	2013	3	40	40	Stranger	18:17:00	13-008	3	23	4
12-065R17E3P40-40unknown	12-065	1	4	4	0	4-Sep-13	2013	3	40	40	Stranger	18:17:00	13-008	4	2	25
12-065R17E3P40-40unknown	12-065	1	4	4	0	4-Sep-13	2013	3	40	40	Stranger	18:17:00	13-008	5	17	10
12-071R18E3P40-40sire	12-071	1	2	3	0	10-Sep-13	2013	3	40	40	Sire	18:55:00	12-094	1	19	8
12-071R18E3P40-40sire	12-071	1	2	3	0	10-Sep-13	2013	3	40	40	Sire	18:55:00	12-094	2	0	27
12-071R18E3P40-40sire	12-071	1	2	3	0	10-Sep-13	2013	3	40	40	Sire	18:55:00	12-094	3	2	25
12-071R18E3P40-40sire	12-071	1	2	3	0	10-Sep-13	2013	3	40	40	Sire	18:55:00	12-094	4	0	27
12-071R18E3P40-40sire	12-071	1	2	3	0	10-Sep-13	2013	3	40	40	Sire	18:55:00	12-094	5	10	17
12-071R18E3P40-40unknown	12-071	1	2	4	0	11-Sep-13	2013	3	40	40	Stranger	19:00:00	12-075	1	17	10
12-071R18E3P40-40unknown	12-071	1	2	4	0	11-Sep-13	2013	3	40	40	Stranger	19:00:00	12-075	2	19	8
12-071R18E3P40-40unknown	12-071	1	2	4	0	11-Sep-13	2013	3	40	40	Stranger	19:00:00	12-075	3	1	26
12-071R18E3P40-40unknown	12-071	1	2	4	0	11-Sep-13	2013	3	40	40	Stranger	19:00:00	12-075	4	9	18
12-071R18E3P40-40unknown	12-071	1	2	4	0	11-Sep-13	2013	3	40	40	Stranger	19:00:00	12-075	5	20	7
12-083R16E3-2P40-40sire	12-083	1	3	3	0	29-Aug-13	2013	2	40	40	Sire	19:35:00	12-119	1	24	3
12-083R16E3-2P40-40sire	12-083	1	3	3	0	29-Aug-13	2013	2	40	40	Sire	19:35:00	12-119	2	14	13
12-083R16E3-2P40-40sire	12-083	1	3	3	0	29-Aug-13	2013	2	40	40	Sire	19:35:00	12-119	3	1	26
12-083R16E3-2P40-40sire	12-083	1	3	3	0	29-Aug-13	2013	2	40	40	Sire	19:35:00	12-119	4	1	26
12-083R16E3-2P40-40sire	12-083	1	3	3	0	29-Aug-13	2013	2	40	40	Sire	19:35:00	12-119	5	22	5
12-083R16E3-2P40-40unknown	12-083	1	3	2	0	28-Aug-13	2013	2	40	40	Stranger	19:35:00	13-007	1	17	9
12-083R16E3-2P40-40unknown	12-083	1	3	2	0	28-Aug-13	2013	2	40	40	Stranger	19:35:00	13-007	2	15	12
12-083R16E3-2P40-40unknown	12-083	1	3	2	0	28-Aug-13	2013	2	40	40	Stranger	19:35:00	13-007	3	0	27
12-083R16E3-2P40-40unknown	12-083	1	3	2	0	28-Aug-13	2013	2	40	40	Stranger	19:35:00	13-007	4	11	16
12-083R16E3-2P40-40unknown	12-083	1	3	2	0	28-Aug-13	2013	2	40	40	Stranger	19:35:00	13-007	5	2	25
12-135R16E6-2P40-40ExpDayssire	12-135	1	4	7	0	29-Aug-13	2013	2	40	40	Sire	19:40:00	JT-018	1	2	9
12-135R16E6-2P40-40ExpDayssire	12-135	1	4	7	0	29-Aug-13	2013	2	40	40	Sire	19:40:00	JT-018	2	0	10
12-135R16E6-2P40-40ExpDayssire	12-135	1	4	7	0	29-Aug-13	2013	2	40	40	Sire	19:40:00	JT-018	3	7	4
12-135R16E6-2P40-40ExpDayssire	12-135	1	4	7	0	29-Aug-13	2013	2	40	40	Sire	19:40:00	JT-018	4	2	9
12-135R16E6-2P40-40ExpDayssire	12-135	1	4	7	0	29-Aug-13	2013	2	40	40	Sire	19:40:00	JT-018	5	0	10
12-135R16E6-2P40-40ExpDaysunknown	12-135	1	4	6	0	28-Aug-13	2013	2	40	40	Stranger	19:40:00	12-023	1	5	6
12-135R16E6-2P40-40ExpDaysunknown	12-135	1	4	6	0	28-Aug-13	2013	2	40	40	Stranger	19:40:00	12-023	2	6	4
12-135R16E6-2P40-40ExpDaysunknown	12-135	1	4	6	0	28-Aug-13	2013	2	40	40	Stranger	19:40:00	12-023	3	0	11
12-135R16E6-2P40-40ExpDaysunknown	12-135	1	4	6	0	28-Aug-13	2013	2	40	40	Stranger	19:40:00	12-023	4	5	6
12-135R16E6-2P40-40ExpDaysunknown	12-135	1	4	6	0	28-Aug-13	2013	2	40	40	Stranger	19:40:00	12-023	5	5	5
13-159R17E8P40-40sire	13-159	1	4	5	0	5-Sep-13	2013	8	40	40	Sire	19:47:00	12-096	1	23	4
13-159R17E8P40-40sire	13-159	1	4	5	0	5-Sep-13	2013	8	40	40	Sire	19:47:00	12-096	2	5	22
13-159R17E8P40-40sire	13-159	1	4	5	0	5-Sep-13	2013	8	40	40	Sire	19:47:00	12-096	3	0	27
13-159R17E8P40-40sire	13-159	1	4	5	0	5-Sep-13	2013	8	40	40	Sire	19:47:00	12-096	4	3	24
13-159R17E8P40-40sire	13-159	1	4	5	0	5-Sep-13	2013	8	40	40	Sire	19:47:00	12-096	5	22	5
13-159R17E8P40-40unknown	13-159	1	4	4	0	4-Sep-13	2013	8	40	40	Stranger	19:48:00	12-133	1	9	18
13-159R17E8P40-40unknown	13-159	1	4	4	0	4-Sep-13	2013	8	40	40	Stranger	19:48:00	12-133	2	6	21
13-159R17E8P40-40unknown	13-159	1	4	4	0	4-Sep-13	2013	8	40	40	Stranger	19:48:00	12-133	3	4	23
13-159R17E8P40-40unknown	13-159	1	4	4	0	4-Sep-13	2013	8	40	40	Stranger	19:48:00	12-133	4	9	18
13-159R17E8P40-40unknown	13-159	1	4	4	0	4-Sep-13	2013	8	40	40	Stranger	19:48:00	12-133	5	0	27
13-283R23E8P40-40-before-1-2sire	13-283	1	6	0	0	6-Aug-14	2014	8	40	40	Sire	19:51:00	13-298	1	14	13
13-283R23E8P40-40-before-1-2sire	13-283	1	6	0	0	6-Aug-14	2014	8	40	40	Sire	19:51:00	13-298	2	15	12
13-283R23E8P40-40-before-1-2sire	13-283	1	6	0	0	6-Aug-14	2014	8	40	40	Sire	19:51:00	13-298	3	2	22
13-283R23E8P40-40-before-1-2sire	13-283	1	6	0	0	6-Aug-14	2014	8	40	40	Sire	19:51:00	13-298	4	6	21
13-283R23E8P40-40-before-1-2sire	13-283	1	6	0	0	6-Aug-14	2014	8	40	40	Sire	19:51:00	13-298	5	19	8
13-283R23E8P40-40-before-1-2unknown	13-283	1	6	1	0	7-Aug-14	2014	8	40	40	Stranger	19:51:00	14-008	1	14	13
13-283R23E8P40-40-before-1-2unknown	13-283	1	6	1	0	7-Aug-14	2014	8	40	40	Stranger	19:51:00	14-008	2	20	7
13-283R23E8P40-40-before-1-2unknown	13-283	1	6	1	0	7-Aug-14	2014	8	40	40	Stranger	19:51:00	14-008	3	2	25
13-283R23E8P40-40-before-1-2unknown	13-283	1	6	1	0	7-Aug-14	2014	8	40	40	Stranger	19:51:00	14-008	4	5	22
13-283R23E8P40-40-before-1-2unknown	13-283	1	6	1	0	7-Aug-14	2014	8	40	40	Stranger	19:51:00	14-008	5	7	20
14-009R25E8P10-10before-1-4sire	14-009	1	4	4	0	24-Sep-14	2014	8	10	10	Sire	18:48:00	12-124	1	16	9
14-009R25E8P10-10before-1-4sire	14-009	1	4	4	0	24-Sep-14	2014	8	10	10	Sire	18:48:00	12-124	2	1	25
14-009R25E8P10-10before-1-4sire	14-009	1	4	4	0	24-Sep-14	2014	8	10	10	Sire	18:48:00	12-124	3	15	11
14-009R25E8P10-10before-1-4sire	14-009	1	4	4	0	24-Sep-14	2014	8	10	10	Sire	18:48:00	12-124	4	14	11
14-009R25E8P10-10before-1-4sire	14-009	1	4	4	0	24-Sep-14	2014	8	10	10	Sire	18:48:00	12-124	5	0	26
14-009R25E8P10-10before-1-4unknown	14-009	1	4	3	0	23-Sep-14	2014	8	10	10	Stranger	18:28:00	13-005	1	6	20
14-009R25E8P10-10before-1-4unknown	14-009	1	4	3	0	23-Sep-14	2014	8	10	10	Stranger	18:28:00	13-005	2	11	15
14-009R25E8P10-10before-1-4unknown	14-009	1	4	3	0	23-Sep-14	2014	8	10	10	Stranger	18:28:00	13-005	3	11	14
14-009R25E8P10-10before-1-4unknown	14-009	1	4	3	0	23-Sep-14	2014	8	10	10	Stranger	18:28:00	13-005	4	16	10
14-009R25E8P10-10before-1-4unknown	14-009	1	4	3	0	23-Sep-14	2014	8	10	10	Stranger	18:28:00	13-005	5	6	20
14-016R24E8P10-10before-1unknown	14-016	1	5	2	0	3-Sep-14	2014	8	10	10	Stranger	19:09:00	14-078	1	9	7
14-016R24E8P10-10before-1unknown	14-016	1	5	2	0	3-Sep-14	2014	8	10	10	Stranger	19:09:00	14-078	2	6	10
14-016R24E8P10-10before-1unknown	14-016	1	5	2	0	3-Sep-14	2014	8	10	10	Stranger	19:09:00	14-078	3	0	15
14-016R24E8P10-10before-1unknown	14-016	1	5	2	0	3-Sep-14	2014	8	10	10	Stranger	19:09:00	14-078	4	4	12
14-016R24E8P10-10before-1unknown	14-016	1	5	2	0	3-Sep-14	2014	8	10	10	Stranger	19:09:00	14-078	5	9	7
GE-008R20E3P10-10unknown	GE-008	1	5	NA	0	1-Oct-13	2013	3	10	10	Stranger	17:47:00	12-132	1	11	5
GE-008R20E3P10-10unknown	GE-008	1	5	NA	0	1-Oct-13	2013	3	10	10	Stranger	17:47:00	12-132	2	7	10
GE-008R20E3P10-10unknown	GE-008	1	5	NA	0	1-Oct-13	2013	3	10	10	Stranger	17:47:00	12-132	3	0	16
GE-008R20E3P10-10unknown	GE-008	1	5	NA	0	1-Oct-13	2013	3	10	10	Stranger	17:47:00	12-132	4	2	14
GE-008R20E3P10-10unknown	GE-008	1	5	NA	0	1-Oct-13	2013	3	10	10	Stranger	17:47:00	12-132	5	3	14
GE-009R15E6P40-40sire	GE-009	1	6	4	0	16-Jul-13	2013	6	40	40	Sire	20:10:00	12-098	1	1	19
GE-009R15E6P40-40sire	GE-009	1	6	4	0	16-Jul-13	2013	6	40	40	Sire	20:10:00	12-098	2	0	19
GE-009R15E6P40-40sire	GE-009	1	6	4	0	16-Jul-13	2013	6	40	40	Sire	20:10:00	12-098	3	20	0
GE-009R15E6P40-40sire	GE-009	1	6	4	0	16-Jul-13	2013	6	40	40	Sire	20:10:00	12-098	4	2	18
GE-009R15E6P40-40sire	GE-009	1	6	4	0	17-Jul-13	2013	6	40	40	Sire	20:10:00	12-098	5	0	17
GE-009R15E6P40-40unknown	GE-009	1	6	3	0	15-Jul-13	2013	6	40	40	Stranger	20:00:00	12-133	1	17	3
GE-009R15E6P40-40unknown	GE-009	1	6	3	0	15-Jul-13	2013	6	40	40	Stranger	20:00:00	12-133	2	17	3
GE-009R15E6P40-40unknown	GE-009	1	6	3	0	15-Jul-13	2013	6	40	40	Stranger	20:00:00	12-133	3	7	12
GE-009R15E6P40-40unknown	GE-009	1	6	3	0	15-Jul-13	2013	6	40	40	Stranger	20:00:00	12-133	4	0	20
GE-009R15E6P40-40unknown	GE-009	1	6	3	0	16-Jul-13	2013	6	40	40	Stranger	20:00:00	12-133	5	3	17
GE-009R20E6P10-10sire	GE-009	1	5	2	0	1-Oct-13	2013	6	10	10	Sire	17:50:00	12-081	1	10	17
GE-009R20E6P10-10sire	GE-009	1	5	2	0	1-Oct-13	2013	6	10	10	Sire	17:50:00	12-081	2	9	18
GE-009R20E6P10-10sire	GE-009	1	5	2	0	1-Oct-13	2013	6	10	10	Sire	17:50:00	12-081	3	14	13
GE-009R20E6P10-10sire	GE-009	1	5	2	0	1-Oct-13	2013	6	10	10	Sire	17:50:00	12-081	4	11	16
GE-009R20E6P10-10sire	GE-009	1	5	2	0	1-Oct-13	2013	6	10	10	Sire	17:50:00	12-081	5	9	18
GE-009R20E6P10-10unknown	GE-009	1	5	3	0	2-Oct-13	2013	6	10	10	Stranger	17:50:00	11-082	1	20	7
GE-009R20E6P10-10unknown	GE-009	1	5	3	0	2-Oct-13	2013	6	10	10	Stranger	17:50:00	11-082	2	16	11
GE-009R20E6P10-10unknown	GE-009	1	5	3	0	2-Oct-13	2013	6	10	10	Stranger	17:50:00	11-082	3	1	26
GE-009R20E6P10-10unknown	GE-009	1	5	3	0	2-Oct-13	2013	6	10	10	Stranger	17:50:00	11-082	4	1	26
GE-009R20E6P10-10unknown	GE-009	1	5	3	0	2-Oct-13	2013	6	10	10	Stranger	17:50:00	11-082	5	13	14
GE-069R20E6P40-40bef-1-2sire	GE-069	1	5	0	0	2-Oct-13	2013	6	40	40	Sire	17:50:00	11-082	1	13	14
GE-069R20E6P40-40bef-1-2sire	GE-069	1	5	0	0	2-Oct-13	2013	6	40	40	Sire	17:50:00	11-082	2	14	13
GE-069R20E6P40-40bef-1-2sire	GE-069	1	5	0	0	2-Oct-13	2013	6	40	40	Sire	17:50:00	11-082	3	4	23
GE-069R20E6P40-40bef-1-2sire	GE-069	1	5	0	0	2-Oct-13	2013	6	40	40	Sire	17:50:00	11-082	4	14	13
GE-069R20E6P40-40bef-1-2sire	GE-069	1	5	0	0	2-Oct-13	2013	6	40	40	Sire	17:50:00	11-082	5	13	14
GE-069R20E6P40-40bef-1-2unknown	GE-069	1	5	1	0	3-Oct-13	2013	6	40	40	Stranger	17:50:00	GE-064	1	3	6
GE-069R20E6P40-40bef-1-2unknown	GE-069	1	5	1	0	3-Oct-13	2013	6	40	40	Stranger	17:50:00	GE-064	2	3	6
GE-069R20E6P40-40bef-1-2unknown	GE-069	1	5	1	0	3-Oct-13	2013	6	40	40	Stranger	17:50:00	GE-064	3	4	4
GE-069R20E6P40-40bef-1-2unknown	GE-069	1	5	1	0	3-Oct-13	2013	6	40	40	Stranger	17:50:00	GE-064	4	2	7
GE-069R20E6P40-40bef-1-2unknown	GE-069	1	5	1	0	3-Oct-13	2013	6	40	40	Stranger	17:50:00	GE-064	5	0	9
GE-070R17E3P10-10sire	GE-070	1	4	2	0	4-Sep-13	2013	3	10	10	Sire	18:17:00	13-008	1	11	16
GE-070R17E3P10-10sire	GE-070	1	4	2	0	4-Sep-13	2013	3	10	10	Sire	18:17:00	13-008	2	10	17
GE-070R17E3P10-10sire	GE-070	1	4	2	0	4-Sep-13	2013	3	10	10	Sire	18:17:00	13-008	3	10	17
GE-070R17E3P10-10sire	GE-070	1	4	2	0	4-Sep-13	2013	3	10	10	Sire	18:17:00	13-008	4	9	18
GE-070R17E3P10-10sire	GE-070	1	4	2	0	4-Sep-13	2013	3	10	10	Sire	18:17:00	13-008	5	0	27
GE-070R17E3P10-10unknown	GE-070	1	4	3	0	5-Sep-13	2013	3	10	10	Stranger	18:17:00	GE-119	1	17	10
GE-070R17E3P10-10unknown	GE-070	1	4	3	0	5-Sep-13	2013	3	10	10	Stranger	18:17:00	GE-119	2	10	17
GE-070R17E3P10-10unknown	GE-070	1	4	3	0	5-Sep-13	2013	3	10	10	Stranger	18:17:00	GE-119	3	23	4
GE-070R17E3P10-10unknown	GE-070	1	4	3	0	5-Sep-13	2013	3	10	10	Stranger	18:17:00	GE-119	4	0	27
GE-070R17E3P10-10unknown	GE-070	1	4	3	0	5-Sep-13	2013	3	10	10	Stranger	18:17:00	GE-119	5	0	27
