# Supplementary material for: Rodent mothers increase vigilance behaviour when facing infanticide risk
Source: Sci Rep. 2019 Aug 19;9:12054. doi: 10.1038/s41598-019-48459-9 (PMC6700316; doi:10.1038/s41598-019-48459-9)
Supplement: Supplementary file 4 — Telemetry_DistanceData [file 41598_2019_48459_MOESM4_ESM.xlsx]

## Sheet: Telemetry_DistanceData
RawDataFileName	FemaleName	Lactating	LitterSize	LitterAge	Pregnant	Date	Year	Enclosure	NestPositionX	NestPositionY	Treatment	TimeScent	MaleScentId	TimeMeasure	TimeFromScent	ExposureTime	RFIDStatus	DistFromNest
11-052R18E3P10-10sire	11-052	1	2	5	0	11-Sep-13	2013	3	10	10	Sire	19:00:00	12-075	19:04:51	0.08	1	AwayFromNest	14.96
11-052R18E3P10-10sire	11-052	1	2	5	0	11-Sep-13	2013	3	10	10	Sire	19:00:00	12-075	19:38:12	0.64	1	AwayFromNest	8.44
11-052R18E3P10-10sire	11-052	1	2	5	0	11-Sep-13	2013	3	10	10	Sire	19:00:00	12-075	20:28:33	1.48	2	AwayFromNest	12.78
11-052R18E3P10-10sire	11-052	1	2	5	0	11-Sep-13	2013	3	10	10	Sire	19:00:00	12-075	20:31:31	1.53	2	AwayFromNest	11.56
11-052R18E3P10-10sire	11-052	1	2	5	0	11-Sep-13	2013	3	10	10	Sire	19:00:00	12-075	20:33:22	1.56	2	AwayFromNest	14.82
11-052R18E3P10-10sire	11-052	1	2	5	0	11-Sep-13	2013	3	10	10	Sire	19:00:00	12-075	20:35:13	1.59	2	AwayFromNest	10.88
11-052R18E3P10-10sire	11-052	1	2	5	0	11-Sep-13	2013	3	10	10	Sire	19:00:00	12-075	20:38:12	1.64	2	AwayFromNest	8.64
11-052R18E3P10-10sire	11-052	1	2	5	0	11-Sep-13	2013	3	10	10	Sire	19:00:00	12-075	20:40:03	1.67	2	AwayFromNest	9.22
11-052R18E3P10-10sire	11-052	1	2	5	0	11-Sep-13	2013	3	10	10	Sire	19:00:00	12-075	20:41:54	1.7	2	AwayFromNest	15.67
11-052R18E3P10-10sire	11-052	1	2	5	0	11-Sep-13	2013	3	10	10	Sire	19:00:00	12-075	20:48:33	1.81	2	AwayFromNest	9.87
11-052R18E3P10-10sire	11-052	1	2	5	0	11-Sep-13	2013	3	10	10	Sire	19:00:00	12-075	21:44:51	2.75	3	AwayFromNest	19.49
11-052R18E3P10-10sire	11-052	1	2	5	0	11-Sep-13	2013	3	10	10	Sire	19:00:00	12-075	21:48:33	2.81	3	AwayFromNest	6.38
11-052R18E3P10-10sire	11-052	1	2	5	0	11-Sep-13	2013	3	10	10	Sire	19:00:00	12-075	22:41:53	3.7	4	AwayFromNest	11.54
11-052R18E3P10-10sire	11-052	1	2	5	0	11-Sep-13	2013	3	10	10	Sire	19:00:00	12-075	22:51:31	3.86	4	AwayFromNest	16.42
11-052R18E3P10-10sire	11-052	1	2	5	0	11-Sep-13	2013	3	10	10	Sire	19:00:00	12-075	22:53:22	3.89	4	AwayFromNest	15.56
11-052R18E3P10-10sire	11-052	1	2	5	0	11-Sep-13	2013	3	10	10	Sire	19:00:00	12-075	22:55:13	3.92	4	AwayFromNest	13.56
11-052R18E3P10-10sire	11-052	1	2	5	0	11-Sep-13	2013	3	10	10	Sire	19:00:00	12-075	22:58:11	3.97	4	AwayFromNest	7.49
11-052R18E3P10-10sire	11-052	1	2	5	0	11-Sep-13	2013	3	10	10	Sire	19:00:00	12-075	23:31:31	4.53	5	AwayFromNest	2.07
11-052R18E3P10-10sire	11-052	1	2	5	0	11-Sep-13	2013	3	10	10	Sire	19:00:00	12-075	23:33:22	4.56	5	AwayFromNest	13.18
11-052R18E3P10-10sire	11-052	1	2	5	0	11-Sep-13	2013	3	10	10	Sire	19:00:00	12-075	23:35:13	4.59	5	AwayFromNest	12.71
11-052R18E3P10-10sire	11-052	1	2	5	0	11-Sep-13	2013	3	10	10	Sire	19:00:00	12-075	23:38:12	4.64	5	AwayFromNest	15.37
11-052R18E3P10-10unknown	11-052	1	2	4	0	10-Sep-13	2013	3	10	10	Stranger	18:55:00	12-094	19:13:33	0.31	1	AwayFromNest	7.4
11-052R18E3P10-10unknown	11-052	1	2	4	0	10-Sep-13	2013	3	10	10	Stranger	18:55:00	12-094	19:25:02	0.5	1	AwayFromNest	16.42
11-052R18E3P10-10unknown	11-052	1	2	4	0	10-Sep-13	2013	3	10	10	Stranger	18:55:00	12-094	19:26:53	0.53	1	AwayFromNest	17.57
11-052R18E3P10-10unknown	11-052	1	2	4	0	10-Sep-13	2013	3	10	10	Stranger	18:55:00	12-094	20:29:51	1.58	2	AwayFromNest	7.02
11-052R18E3P10-10unknown	11-052	1	2	4	0	10-Sep-13	2013	3	10	10	Stranger	18:55:00	12-094	20:31:42	1.61	2	AwayFromNest	12.03
11-052R18E3P10-10unknown	11-052	1	2	4	0	10-Sep-13	2013	3	10	10	Stranger	18:55:00	12-094	20:36:31	1.69	2	AwayFromNest	14.33
11-052R18E3P10-10unknown	11-052	1	2	4	0	10-Sep-13	2013	3	10	10	Stranger	18:55:00	12-094	20:38:22	1.72	2	AwayFromNest	12.03
11-052R18E3P10-10unknown	11-052	1	2	4	0	10-Sep-13	2013	3	10	10	Stranger	18:55:00	12-094	20:40:13	1.75	2	AwayFromNest	9.91
11-052R18E3P10-10unknown	11-052	1	2	4	0	10-Sep-13	2013	3	10	10	Stranger	18:55:00	12-094	21:49:51	2.91	3	AwayFromNest	12.58
11-052R18E3P10-10unknown	11-052	1	2	4	0	10-Sep-13	2013	3	10	10	Stranger	18:55:00	12-094	22:36:31	3.69	4	AwayFromNest	5.14
11-052R18E3P10-10unknown	11-052	1	2	4	0	10-Sep-13	2013	3	10	10	Stranger	18:55:00	12-094	22:38:22	3.72	4	AwayFromNest	9.53
11-052R18E3P10-10unknown	11-052	1	2	4	0	10-Sep-13	2013	3	10	10	Stranger	18:55:00	12-094	22:40:13	3.75	4	AwayFromNest	9.53
11-052R18E3P10-10unknown	11-052	1	2	4	0	10-Sep-13	2013	3	10	10	Stranger	18:55:00	12-094	22:43:12	3.8	4	AwayFromNest	12.77
11-052R18E3P10-10unknown	11-052	1	2	4	0	10-Sep-13	2013	3	10	10	Stranger	18:55:00	12-094	22:45:03	3.83	4	AwayFromNest	13.59
11-052R18E3P10-10unknown	11-052	1	2	4	0	10-Sep-13	2013	3	10	10	Stranger	18:55:00	12-094	22:46:54	3.86	4	AwayFromNest	13.61
11-052R18E3P10-10unknown	11-052	1	2	4	0	10-Sep-13	2013	3	10	10	Stranger	18:55:00	12-094	23:00:13	4.08	5	AwayFromNest	14.52
11-052R18E3P10-10unknown	11-052	1	2	4	0	10-Sep-13	2013	3	10	10	Stranger	18:55:00	12-094	23:03:11	4.13	5	AwayFromNest	14.1
11-052R18E3P10-10unknown	11-052	1	2	4	0	10-Sep-13	2013	3	10	10	Stranger	18:55:00	12-094	23:05:02	4.16	5	AwayFromNest	14.69
11-052R18E3P10-10unknown	11-052	1	2	4	0	10-Sep-13	2013	3	10	10	Stranger	18:55:00	12-094	23:06:53	4.19	5	AwayFromNest	9.55
11-090R17E8P10-10sire	11-090	1	4	1	0	4-Sep-13	2013	8	10	10	Sire	19:48:00	12-133	19:55:31	0.13	1	AwayFromNest	15.65
11-090R17E8P10-10sire	11-090	1	4	1	0	4-Sep-13	2013	8	10	10	Sire	19:48:00	12-133	20:02:10	0.24	1	AwayFromNest	11.41
11-090R17E8P10-10sire	11-090	1	4	1	0	4-Sep-13	2013	8	10	10	Sire	19:48:00	12-133	20:04:01	0.27	1	AwayFromNest	14.22
11-090R17E8P10-10sire	11-090	1	4	1	0	4-Sep-13	2013	8	10	10	Sire	19:48:00	12-133	20:05:52	0.3	1	AwayFromNest	18.5
11-090R17E8P10-10sire	11-090	1	4	1	0	4-Sep-13	2013	8	10	10	Sire	19:48:00	12-133	20:08:51	0.35	1	AwayFromNest	19.7
11-090R17E8P10-10sire	11-090	1	4	1	0	4-Sep-13	2013	8	10	10	Sire	19:48:00	12-133	20:10:41	0.38	1	AwayFromNest	20.1
11-090R17E8P10-10sire	11-090	1	4	1	0	4-Sep-13	2013	8	10	10	Sire	19:48:00	12-133	20:30:41	0.71	1	AwayFromNest	3.42
11-090R17E8P10-10sire	11-090	1	4	1	0	4-Sep-13	2013	8	10	10	Sire	19:48:00	12-133	20:32:32	0.74	1	AwayFromNest	3
11-090R17E8P10-10sire	11-090	1	4	1	0	4-Sep-13	2013	8	10	10	Sire	19:48:00	12-133	20:35:31	0.79	1	AwayFromNest	2.29
11-090R17E8P10-10sire	11-090	1	4	1	0	4-Sep-13	2013	8	10	10	Sire	19:48:00	12-133	20:37:21	0.82	1	AwayFromNest	11.6
11-090R17E8P10-10sire	11-090	1	4	1	0	4-Sep-13	2013	8	10	10	Sire	19:48:00	12-133	20:39:12	0.85	1	AwayFromNest	15.24
11-090R17E8P10-10sire	11-090	1	4	1	0	4-Sep-13	2013	8	10	10	Sire	19:48:00	12-133	20:42:11	0.9	1	AwayFromNest	16.23
11-090R17E8P10-10sire	11-090	1	4	1	0	4-Sep-13	2013	8	10	10	Sire	19:48:00	12-133	20:44:01	0.93	1	AwayFromNest	13.38
11-090R17E8P10-10sire	11-090	1	4	1	0	4-Sep-13	2013	8	10	10	Sire	19:48:00	12-133	20:45:52	0.96	1	AwayFromNest	13.58
11-090R17E8P10-10sire	11-090	1	4	1	0	4-Sep-13	2013	8	10	10	Sire	19:48:00	12-133	20:48:51	1.01	2	AwayFromNest	16.07
11-090R17E8P10-10sire	11-090	1	4	1	0	4-Sep-13	2013	8	10	10	Sire	19:48:00	12-133	20:50:42	1.05	2	AwayFromNest	14.68
11-090R17E8P10-10sire	11-090	1	4	1	0	4-Sep-13	2013	8	10	10	Sire	19:48:00	12-133	20:52:32	1.08	2	AwayFromNest	15.06
11-090R17E8P10-10sire	11-090	1	4	1	0	4-Sep-13	2013	8	10	10	Sire	19:48:00	12-133	20:55:31	1.13	2	AwayFromNest	14.18
11-090R17E8P10-10sire	11-090	1	4	1	0	4-Sep-13	2013	8	10	10	Sire	19:48:00	12-133	20:57:22	1.16	2	AwayFromNest	14.88
11-090R17E8P10-10sire	11-090	1	4	1	0	4-Sep-13	2013	8	10	10	Sire	19:48:00	12-133	20:59:13	1.19	2	AwayFromNest	19.45
11-090R17E8P10-10sire	11-090	1	4	1	0	4-Sep-13	2013	8	10	10	Sire	19:48:00	12-133	21:02:11	1.24	2	AwayFromNest	15.04
11-090R17E8P10-10sire	11-090	1	4	1	0	4-Sep-13	2013	8	10	10	Sire	19:48:00	12-133	21:04:02	1.27	2	AwayFromNest	10.44
11-090R17E8P10-10sire	11-090	1	4	1	0	4-Sep-13	2013	8	10	10	Sire	19:48:00	12-133	21:05:53	1.3	2	AwayFromNest	13.38
11-090R17E8P10-10sire	11-090	1	4	1	0	4-Sep-13	2013	8	10	10	Sire	19:48:00	12-133	22:28:51	2.68	3	AwayFromNest	11.45
11-090R17E8P10-10sire	11-090	1	4	1	0	4-Sep-13	2013	8	10	10	Sire	19:48:00	12-133	22:30:42	2.71	3	AwayFromNest	12.64
11-090R17E8P10-10sire	11-090	1	4	1	0	4-Sep-13	2013	8	10	10	Sire	19:48:00	12-133	22:32:32	2.74	3	AwayFromNest	8.18
11-090R17E8P10-10sire	11-090	1	4	1	0	4-Sep-13	2013	8	10	10	Sire	19:48:00	12-133	22:35:31	2.79	3	AwayFromNest	5.94
11-090R17E8P10-10sire	11-090	1	4	1	0	4-Sep-13	2013	8	10	10	Sire	19:48:00	12-133	22:37:22	2.82	3	AwayFromNest	4.53
11-090R17E8P10-10sire	11-090	1	4	1	0	4-Sep-13	2013	8	10	10	Sire	19:48:00	12-133	22:39:12	2.85	3	AwayFromNest	5.81
11-090R17E8P10-10sire	11-090	1	4	1	0	4-Sep-13	2013	8	10	10	Sire	19:48:00	12-133	22:42:11	2.9	3	AwayFromNest	6.65
11-090R17E8P10-10sire	11-090	1	4	1	0	4-Sep-13	2013	8	10	10	Sire	19:48:00	12-133	22:44:02	2.93	3	AwayFromNest	1.01
11-090R17E8P10-10sire	11-090	1	4	1	0	4-Sep-13	2013	8	10	10	Sire	19:48:00	12-133	22:45:52	2.96	3	AwayFromNest	8.47
11-090R17E8P10-10sire	11-090	1	4	1	0	4-Sep-13	2013	8	10	10	Sire	19:48:00	12-133	22:48:51	3.01	4	AwayFromNest	8.06
11-090R17E8P10-10sire	11-090	1	4	1	0	4-Sep-13	2013	8	10	10	Sire	19:48:00	12-133	22:50:42	3.05	4	AwayFromNest	12.78
11-090R17E8P10-10sire	11-090	1	4	1	0	4-Sep-13	2013	8	10	10	Sire	19:48:00	12-133	22:52:33	3.08	4	AwayFromNest	14.39
11-090R17E8P10-10sire	11-090	1	4	1	0	4-Sep-13	2013	8	10	10	Sire	19:48:00	12-133	0:15:31	4.46	5	AwayFromNest	3.69
11-090R17E8P10-10sire	11-090	1	4	1	0	4-Sep-13	2013	8	10	10	Sire	19:48:00	12-133	0:17:22	4.49	5	AwayFromNest	4.21
11-090R17E8P10-10sire	11-090	1	4	1	0	4-Sep-13	2013	8	10	10	Sire	19:48:00	12-133	0:19:13	4.52	5	AwayFromNest	3.3
11-090R17E8P10-10sire	11-090	1	4	1	0	4-Sep-13	2013	8	10	10	Sire	19:48:00	12-133	0:22:11	4.57	5	AwayFromNest	4.89
11-090R17E8P10-10sire	11-090	1	4	1	0	4-Sep-13	2013	8	10	10	Sire	19:48:00	12-133	0:24:02	4.6	5	AwayFromNest	10.03
11-090R17E8P10-10sire	11-090	1	4	1	0	4-Sep-13	2013	8	10	10	Sire	19:48:00	12-133	0:25:53	4.63	5	AwayFromNest	11.31
11-090R17E8P10-10sire	11-090	1	4	1	0	4-Sep-13	2013	8	10	10	Sire	19:48:00	12-133	0:28:51	4.68	5	AwayFromNest	11.31
11-090R17E8P10-10sire	11-090	1	4	1	0	4-Sep-13	2013	8	10	10	Sire	19:48:00	12-133	0:30:41	4.71	5	AwayFromNest	7.35
11-090R17E8P10-10sire	11-090	1	4	1	0	4-Sep-13	2013	8	10	10	Sire	19:48:00	12-133	0:32:32	4.74	5	AwayFromNest	7.77
11-090R17E8P10-10sire	11-090	1	4	1	0	4-Sep-13	2013	8	10	10	Sire	19:48:00	12-133	0:35:30	4.79	5	AwayFromNest	9.73
11-090R17E8P10-10sire	11-090	1	4	1	0	4-Sep-13	2013	8	10	10	Sire	19:48:00	12-133	0:37:21	4.82	5	AwayFromNest	10.01
11-090R17E8P10-10sire	11-090	1	4	1	0	4-Sep-13	2013	8	10	10	Sire	19:48:00	12-133	0:39:12	4.85	5	AwayFromNest	11.52
11-090R17E8P10-10sire	11-090	1	4	1	0	4-Sep-13	2013	8	10	10	Sire	19:48:00	12-133	0:42:10	4.9	5	AwayFromNest	12.98
11-090R17E8P10-10sire	11-090	1	4	1	0	4-Sep-13	2013	8	10	10	Sire	19:48:00	12-133	0:44:01	4.93	5	AwayFromNest	8.6
11-090R17E8P10-10sire	11-090	1	4	1	0	4-Sep-13	2013	8	10	10	Sire	19:48:00	12-133	0:45:52	4.96	5	AwayFromNest	8.09
11-090R17E8P10-10unknown	11-090	1	4	2	0	5-Sep-13	2013	8	10	10	Stranger	19:47:00	12-096	20:00:21	0.23	1	AwayFromNest	15.5
11-090R17E8P10-10unknown	11-090	1	4	2	0	5-Sep-13	2013	8	10	10	Stranger	19:47:00	12-096	20:42:11	0.92	1	AwayFromNest	14.25
11-090R17E8P10-10unknown	11-090	1	4	2	0	5-Sep-13	2013	8	10	10	Stranger	19:47:00	12-096	20:44:02	0.95	1	AwayFromNest	20.6
11-090R17E8P10-10unknown	11-090	1	4	2	0	5-Sep-13	2013	8	10	10	Stranger	19:47:00	12-096	20:47:01	1	2	AwayFromNest	12.09
11-090R17E8P10-10unknown	11-090	1	4	2	0	5-Sep-13	2013	8	10	10	Stranger	19:47:00	12-096	20:48:51	1.03	2	AwayFromNest	13.09
11-090R17E8P10-10unknown	11-090	1	4	2	0	5-Sep-13	2013	8	10	10	Stranger	19:47:00	12-096	20:50:42	1.07	2	AwayFromNest	11.74
11-090R17E8P10-10unknown	11-090	1	4	2	0	5-Sep-13	2013	8	10	10	Stranger	19:47:00	12-096	20:53:41	1.11	2	AwayFromNest	10.27
11-090R17E8P10-10unknown	11-090	1	4	2	0	5-Sep-13	2013	8	10	10	Stranger	19:47:00	12-096	20:55:31	1.15	2	AwayFromNest	12.12
11-090R17E8P10-10unknown	11-090	1	4	2	0	5-Sep-13	2013	8	10	10	Stranger	19:47:00	12-096	20:57:22	1.18	2	AwayFromNest	10.24
11-090R17E8P10-10unknown	11-090	1	4	2	0	5-Sep-13	2013	8	10	10	Stranger	19:47:00	12-096	21:00:20	1.23	2	AwayFromNest	15.5
11-090R17E8P10-10unknown	11-090	1	4	2	0	5-Sep-13	2013	8	10	10	Stranger	19:47:00	12-096	21:02:11	1.26	2	AwayFromNest	15.25
11-090R17E8P10-10unknown	11-090	1	4	2	0	5-Sep-13	2013	8	10	10	Stranger	19:47:00	12-096	21:04:02	1.29	2	AwayFromNest	12.03
11-090R17E8P10-10unknown	11-090	1	4	2	0	5-Sep-13	2013	8	10	10	Stranger	19:47:00	12-096	21:07:01	1.34	2	AwayFromNest	4.36
11-090R17E8P10-10unknown	11-090	1	4	2	0	5-Sep-13	2013	8	10	10	Stranger	19:47:00	12-096	21:08:51	1.37	2	AwayFromNest	1.93
11-090R17E8P10-10unknown	11-090	1	4	2	0	5-Sep-13	2013	8	10	10	Stranger	19:47:00	12-096	21:10:42	1.4	2	AwayFromNest	2.45
11-090R17E8P10-10unknown	11-090	1	4	2	0	5-Sep-13	2013	8	10	10	Stranger	19:47:00	12-096	21:13:40	1.45	2	AwayFromNest	2.23
11-090R17E8P10-10unknown	11-090	1	4	2	0	5-Sep-13	2013	8	10	10	Stranger	19:47:00	12-096	21:15:31	1.48	2	AwayFromNest	3.3
11-090R17E8P10-10unknown	11-090	1	4	2	0	5-Sep-13	2013	8	10	10	Stranger	19:47:00	12-096	21:17:22	1.51	2	AwayFromNest	5.88
11-090R17E8P10-10unknown	11-090	1	4	2	0	5-Sep-13	2013	8	10	10	Stranger	19:47:00	12-096	21:20:20	1.56	2	AwayFromNest	1.43
11-090R17E8P10-10unknown	11-090	1	4	2	0	5-Sep-13	2013	8	10	10	Stranger	19:47:00	12-096	22:48:51	3.03	4	AwayFromNest	3.67
11-090R17E8P10-10unknown	11-090	1	4	2	0	5-Sep-13	2013	8	10	10	Stranger	19:47:00	12-096	22:50:42	3.07	4	AwayFromNest	8.68
11-090R17E8P10-10unknown	11-090	1	4	2	0	5-Sep-13	2013	8	10	10	Stranger	19:47:00	12-096	22:53:41	3.11	4	AwayFromNest	9.47
11-090R17E8P10-10unknown	11-090	1	4	2	0	5-Sep-13	2013	8	10	10	Stranger	19:47:00	12-096	22:55:31	3.15	4	AwayFromNest	17.92
11-090R17E8P10-10unknown	11-090	1	4	2	0	5-Sep-13	2013	8	10	10	Stranger	19:47:00	12-096	22:57:22	3.18	4	AwayFromNest	6.52
11-090R17E8P10-10unknown	11-090	1	4	2	0	5-Sep-13	2013	8	10	10	Stranger	19:47:00	12-096	23:00:21	3.23	4	AwayFromNest	6.45
11-090R17E8P10-10unknown	11-090	1	4	2	0	5-Sep-13	2013	8	10	10	Stranger	19:47:00	12-096	23:02:11	3.26	4	AwayFromNest	2.85
11-090R17E8P10-10unknown	11-090	1	4	2	0	5-Sep-13	2013	8	10	10	Stranger	19:47:00	12-096	23:04:02	3.29	4	AwayFromNest	8.98
11-090R17E8P10-10unknown	11-090	1	4	2	0	5-Sep-13	2013	8	10	10	Stranger	19:47:00	12-096	23:07:01	3.34	4	AwayFromNest	12.89
11-090R17E8P10-10unknown	11-090	1	4	2	0	5-Sep-13	2013	8	10	10	Stranger	19:47:00	12-096	23:08:52	3.37	4	AwayFromNest	8.55
11-090R17E8P10-10unknown	11-090	1	4	2	0	5-Sep-13	2013	8	10	10	Stranger	19:47:00	12-096	23:10:42	3.4	4	AwayFromNest	6.26
11-090R17E8P10-10unknown	11-090	1	4	2	0	5-Sep-13	2013	8	10	10	Stranger	19:47:00	12-096	23:13:41	3.45	4	AwayFromNest	5.37
11-090R17E8P10-10unknown	11-090	1	4	2	0	5-Sep-13	2013	8	10	10	Stranger	19:47:00	12-096	23:15:31	3.48	4	AwayFromNest	3.15
11-090R17E8P10-10unknown	11-090	1	4	2	0	5-Sep-13	2013	8	10	10	Stranger	19:47:00	12-096	23:17:22	3.51	4	AwayFromNest	5.86
11-090R17E8P10-10unknown	11-090	1	4	2	0	5-Sep-13	2013	8	10	10	Stranger	19:47:00	12-096	23:20:21	3.56	4	AwayFromNest	3.45
11-090R17E8P10-10unknown	11-090	1	4	2	0	5-Sep-13	2013	8	10	10	Stranger	19:47:00	12-096	23:22:11	3.59	4	AwayFromNest	5.13
11-090R17E8P10-10unknown	11-090	1	4	2	0	5-Sep-13	2013	8	10	10	Stranger	19:47:00	12-096	23:24:02	3.62	4	AwayFromNest	13.13
11-090R17E8P10-10unknown	11-090	1	4	2	0	5-Sep-13	2013	8	10	10	Stranger	19:47:00	12-096	23:27:01	3.67	4	AwayFromNest	14
11-090R17E8P10-10unknown	11-090	1	4	2	0	5-Sep-13	2013	8	10	10	Stranger	19:47:00	12-096	23:28:51	3.7	4	AwayFromNest	13.17
11-123R16E3-2P10-10sire	11-123	1	3	3	0	28-Aug-13	2013	3	10	10	Sire	19:35:00	13-007	19:44:11	0.16	1	AwayFromNest	9.73
11-123R16E3-2P10-10sire	11-123	1	3	3	0	28-Aug-13	2013	3	10	10	Sire	19:35:00	13-007	19:52:42	0.3	1	AwayFromNest	9.22
11-123R16E3-2P10-10sire	11-123	1	3	3	0	28-Aug-13	2013	3	10	10	Sire	19:35:00	13-007	19:54:33	0.33	1	AwayFromNest	11.95
11-123R16E3-2P10-10sire	11-123	1	3	3	0	28-Aug-13	2013	3	10	10	Sire	19:35:00	13-007	19:57:31	0.38	1	AwayFromNest	7.67
11-123R16E3-2P10-10sire	11-123	1	3	3	0	28-Aug-13	2013	3	10	10	Sire	19:35:00	13-007	19:59:22	0.41	1	AwayFromNest	6.18
11-123R16E3-2P10-10sire	11-123	1	3	3	0	28-Aug-13	2013	3	10	10	Sire	19:35:00	13-007	20:01:13	0.44	1	AwayFromNest	4.65
11-123R16E3-2P10-10sire	11-123	1	3	3	0	28-Aug-13	2013	3	10	10	Sire	19:35:00	13-007	20:17:31	0.71	1	AwayFromNest	13.41
11-123R16E3-2P10-10sire	11-123	1	3	3	0	28-Aug-13	2013	3	10	10	Sire	19:35:00	13-007	20:19:22	0.74	1	AwayFromNest	11.29
11-123R16E3-2P10-10sire	11-123	1	3	3	0	28-Aug-13	2013	3	10	10	Sire	19:35:00	13-007	20:21:13	0.77	1	AwayFromNest	9.01
11-123R16E3-2P10-10sire	11-123	1	3	3	0	28-Aug-13	2013	3	10	10	Sire	19:35:00	13-007	20:24:11	0.82	1	AwayFromNest	10.19
11-123R16E3-2P10-10sire	11-123	1	3	3	0	28-Aug-13	2013	3	10	10	Sire	19:35:00	13-007	20:26:02	0.85	1	AwayFromNest	10.84
11-123R16E3-2P10-10sire	11-123	1	3	3	0	28-Aug-13	2013	3	10	10	Sire	19:35:00	13-007	20:27:53	0.88	1	AwayFromNest	17.11
11-123R16E3-2P10-10sire	11-123	1	3	3	0	28-Aug-13	2013	3	10	10	Sire	19:35:00	13-007	20:30:51	0.93	1	AwayFromNest	9.26
11-123R16E3-2P10-10sire	11-123	1	3	3	0	28-Aug-13	2013	3	10	10	Sire	19:35:00	13-007	20:32:42	0.97	1	AwayFromNest	4.31
11-123R16E3-2P10-10sire	11-123	1	3	3	0	28-Aug-13	2013	3	10	10	Sire	19:35:00	13-007	20:34:33	1	1	AwayFromNest	1.16
11-123R16E3-2P10-10sire	11-123	1	3	3	0	28-Aug-13	2013	3	10	10	Sire	19:35:00	13-007	20:37:31	1.05	2	AwayFromNest	2.8
11-123R16E3-2P10-10sire	11-123	1	3	3	0	28-Aug-13	2013	3	10	10	Sire	19:35:00	13-007	20:39:22	1.08	2	AwayFromNest	7.95
11-123R16E3-2P10-10sire	11-123	1	3	3	0	28-Aug-13	2013	3	10	10	Sire	19:35:00	13-007	21:21:13	1.77	2	AwayFromNest	5.77
11-123R16E3-2P10-10sire	11-123	1	3	3	0	28-Aug-13	2013	3	10	10	Sire	19:35:00	13-007	22:01:13	2.44	3	AwayFromNest	8.8
11-123R16E3-2P10-10sire	11-123	1	3	3	0	28-Aug-13	2013	3	10	10	Sire	19:35:00	13-007	23:12:42	3.63	4	AwayFromNest	15.65
11-123R16E3-2P10-10sire	11-123	1	3	3	0	28-Aug-13	2013	3	10	10	Sire	19:35:00	13-007	23:14:33	3.66	4	AwayFromNest	19.41
11-123R16E3-2P10-10sire	11-123	1	3	3	0	28-Aug-13	2013	3	10	10	Sire	19:35:00	13-007	23:17:31	3.71	4	AwayFromNest	18.73
11-123R16E3-2P10-10sire	11-123	1	3	3	0	28-Aug-13	2013	3	10	10	Sire	19:35:00	13-007	23:19:22	3.74	4	AwayFromNest	16.97
11-123R16E3-2P10-10sire	11-123	1	3	3	0	28-Aug-13	2013	3	10	10	Sire	19:35:00	13-007	23:21:13	3.77	4	AwayFromNest	20.58
11-123R16E3-2P10-10sire	11-123	1	3	3	0	28-Aug-13	2013	3	10	10	Sire	19:35:00	13-007	23:34:33	4	4	AwayFromNest	15.73
11-123R16E3-2P10-10sire	11-123	1	3	3	0	28-Aug-13	2013	3	10	10	Sire	19:35:00	13-007	23:37:31	4.05	5	AwayFromNest	16.26
11-123R16E3-2P10-10sire	11-123	1	3	3	0	28-Aug-13	2013	3	10	10	Sire	19:35:00	13-007	23:39:22	4.08	5	AwayFromNest	13.45
11-123R16E3-2P10-10sire	11-123	1	3	3	0	28-Aug-13	2013	3	10	10	Sire	19:35:00	13-007	23:41:13	4.11	5	AwayFromNest	6.22
11-123R16E3-2P10-10sire	11-123	1	3	3	0	28-Aug-13	2013	3	10	10	Sire	19:35:00	13-007	23:44:11	4.16	5	AwayFromNest	6.62
11-123R16E3-2P10-10sire	11-123	1	3	3	0	28-Aug-13	2013	3	10	10	Sire	19:35:00	13-007	23:46:02	4.19	5	AwayFromNest	6.81
11-123R16E3-2P10-10sire	11-123	1	3	3	0	28-Aug-13	2013	3	10	10	Sire	19:35:00	13-007	23:47:53	4.22	5	AwayFromNest	7.82
11-123R16E3-2P10-10sire	11-123	1	3	3	0	28-Aug-13	2013	3	10	10	Sire	19:35:00	13-007	23:50:51	4.27	5	AwayFromNest	4.24
11-123R16E3-2P10-10sire	11-123	1	3	3	0	28-Aug-13	2013	3	10	10	Sire	19:35:00	13-007	23:52:42	4.3	5	AwayFromNest	11.19
11-123R16E3-2P10-10unknown	11-123	1	3	4	0	29-Aug-13	2013	3	10	10	Stranger	19:35:00	12-119	23:09:31	3.58	4	AwayFromNest	4.04
11-123R16E3-2P10-10unknown	11-123	1	3	4	0	29-Aug-13	2013	3	10	10	Stranger	19:35:00	12-119	23:11:22	3.61	4	AwayFromNest	5.38
11-123R16E3-2P10-10unknown	11-123	1	3	4	0	29-Aug-13	2013	3	10	10	Stranger	19:35:00	12-119	23:13:13	3.64	4	AwayFromNest	6.27
11-123R16E3-2P10-10unknown	11-123	1	3	4	0	29-Aug-13	2013	3	10	10	Stranger	19:35:00	12-119	23:16:11	3.69	4	AwayFromNest	4.83
11-123R16E3-2P10-10unknown	11-123	1	3	4	0	29-Aug-13	2013	3	10	10	Stranger	19:35:00	12-119	23:18:02	3.72	4	AwayFromNest	7.44
11-123R16E3-2P10-10unknown	11-123	1	3	4	0	29-Aug-13	2013	3	10	10	Stranger	19:35:00	12-119	23:19:53	3.75	4	AwayFromNest	8.27
11-123R16E3-2P10-10unknown	11-123	1	3	4	0	29-Aug-13	2013	3	10	10	Stranger	19:35:00	12-119	23:22:51	3.8	4	AwayFromNest	8.23
11-123R16E3-2P10-10unknown	11-123	1	3	4	0	29-Aug-13	2013	3	10	10	Stranger	19:35:00	12-119	23:24:42	3.83	4	AwayFromNest	5.27
11-123R16E3-2P10-10unknown	11-123	1	3	4	0	29-Aug-13	2013	3	10	10	Stranger	19:35:00	12-119	23:26:33	3.86	4	AwayFromNest	2.34
11-123R6E3P40-40sire	11-123	1	6	2	0	8-Sep-12	2012	3	40	40	Sire	18:15:00	12-023	18:41:26	0.44	1	AwayFromNest	27.69
11-123R6E3P40-40sire	11-123	1	6	2	0	8-Sep-12	2012	3	40	40	Sire	18:15:00	12-023	18:44:26	0.49	1	AwayFromNest	24.83
11-123R6E3P40-40sire	11-123	1	6	2	0	8-Sep-12	2012	3	40	40	Sire	18:15:00	12-023	18:47:26	0.54	1	AwayFromNest	15.08
11-123R6E3P40-40sire	11-123	1	6	2	0	8-Sep-12	2012	3	40	40	Sire	18:15:00	12-023	18:50:26	0.59	1	AwayFromNest	12.7
11-123R6E3P40-40sire	11-123	1	6	2	0	8-Sep-12	2012	3	40	40	Sire	18:15:00	12-023	18:56:26	0.69	1	AwayFromNest	7.14
11-123R6E3P40-40sire	11-123	1	6	2	0	8-Sep-12	2012	3	40	40	Sire	18:15:00	12-023	20:41:26	2.44	3	AwayFromNest	11.08
11-123R6E3P40-40sire	11-123	1	6	2	0	8-Sep-12	2012	3	40	40	Sire	18:15:00	12-023	20:44:26	2.49	3	AwayFromNest	19.93
11-123R6E3P40-40sire	11-123	1	6	2	0	8-Sep-12	2012	3	40	40	Sire	18:15:00	12-023	20:47:26	2.54	3	AwayFromNest	24.4
11-123R6E3P40-40sire	11-123	1	6	2	0	8-Sep-12	2012	3	40	40	Sire	18:15:00	12-023	20:53:26	2.64	3	AwayFromNest	2.84
11-123R6E3P40-40sire	11-123	1	6	2	0	8-Sep-12	2012	3	40	40	Sire	18:15:00	12-023	20:56:26	2.69	3	AwayFromNest	3.8
11-123R6E3P40-40sire	11-123	1	6	2	0	8-Sep-12	2012	3	40	40	Sire	18:15:00	12-023	20:59:26	2.74	3	AwayFromNest	7.25
11-123R6E3P40-40sire	11-123	1	6	2	0	8-Sep-12	2012	3	40	40	Sire	18:15:00	12-023	21:02:26	2.79	3	AwayFromNest	6.45
11-123R6E3P40-40sire	11-123	1	6	2	0	8-Sep-12	2012	3	40	40	Sire	18:15:00	12-023	21:08:26	2.89	3	AwayFromNest	3.47
11-123R6E3P40-40unknown	11-123	1	6	3	0	9-Sep-12	2012	3	40	40	Stranger	17:40:00	12-068	17:56:26	0.27	1	AwayFromNest	8.88
11-123R6E3P40-40unknown	11-123	1	6	3	0	9-Sep-12	2012	3	40	40	Stranger	17:40:00	12-068	17:59:26	0.32	1	AwayFromNest	9.18
11-123R6E3P40-40unknown	11-123	1	6	3	0	9-Sep-12	2012	3	40	40	Stranger	17:40:00	12-068	18:02:26	0.37	1	AwayFromNest	9.7
11-123R6E3P40-40unknown	11-123	1	6	3	0	9-Sep-12	2012	3	40	40	Stranger	17:40:00	12-068	18:05:26	0.42	1	AwayFromNest	8.46
11-123R6E3P40-40unknown	11-123	1	6	3	0	9-Sep-12	2012	3	40	40	Stranger	17:40:00	12-068	18:08:26	0.47	1	AwayFromNest	6.27
11-123R6E3P40-40unknown	11-123	1	6	3	0	9-Sep-12	2012	3	40	40	Stranger	17:40:00	12-068	18:11:26	0.52	1	AwayFromNest	11.33
11-123R6E3P40-40unknown	11-123	1	6	3	0	9-Sep-12	2012	3	40	40	Stranger	17:40:00	12-068	18:14:26	0.57	1	AwayFromNest	14.69
11-123R6E3P40-40unknown	11-123	1	6	3	0	9-Sep-12	2012	3	40	40	Stranger	17:40:00	12-068	18:17:27	0.62	1	AwayFromNest	15.77
11-123R6E3P40-40unknown	11-123	1	6	3	0	9-Sep-12	2012	3	40	40	Stranger	17:40:00	12-068	18:20:26	0.67	1	AwayFromNest	15.41
11-123R6E3P40-40unknown	11-123	1	6	3	0	9-Sep-12	2012	3	40	40	Stranger	17:40:00	12-068	18:23:26	0.72	1	AwayFromNest	6.16
11-123R6E3P40-40unknown	11-123	1	6	3	0	9-Sep-12	2012	3	40	40	Stranger	17:40:00	12-068	18:26:26	0.77	1	AwayFromNest	4.8
11-123R6E3P40-40unknown	11-123	1	6	3	0	9-Sep-12	2012	3	40	40	Stranger	17:40:00	12-068	18:29:26	0.82	1	AwayFromNest	1.2
11-123R6E3P40-40unknown	11-123	1	6	3	0	9-Sep-12	2012	3	40	40	Stranger	17:40:00	12-068	18:32:26	0.87	1	AwayFromNest	1.35
11-123R6E3P40-40unknown	11-123	1	6	3	0	9-Sep-12	2012	3	40	40	Stranger	17:40:00	12-068	20:32:26	2.87	3	AwayFromNest	8.59
11-123R6E3P40-40unknown	11-123	1	6	3	0	9-Sep-12	2012	3	40	40	Stranger	17:40:00	12-068	20:35:26	2.92	3	AwayFromNest	10.82
11-123R6E3P40-40unknown	11-123	1	6	3	0	9-Sep-12	2012	3	40	40	Stranger	17:40:00	12-068	20:38:26	2.97	3	AwayFromNest	13.97
11-123R6E3P40-40unknown	11-123	1	6	3	0	9-Sep-12	2012	3	40	40	Stranger	17:40:00	12-068	20:41:26	3.02	4	AwayFromNest	14.57
11-123R6E3P40-40unknown	11-123	1	6	3	0	9-Sep-12	2012	3	40	40	Stranger	17:40:00	12-068	20:53:26	3.22	4	AwayFromNest	0.54
12-010R19E3P40-40sire	12-010	1	2	5	0	26-Sep-13	2013	3	40	40	Sire	18:21:00	GE-112	18:35:48	0.25	1	AwayFromNest	10.78
12-010R19E3P40-40sire	12-010	1	2	5	0	26-Sep-13	2013	3	40	40	Sire	18:21:00	GE-112	18:43:08	0.37	1	AwayFromNest	11.62
12-010R19E3P40-40sire	12-010	1	2	5	0	26-Sep-13	2013	3	40	40	Sire	18:21:00	GE-112	18:46:48	0.43	1	AwayFromNest	14.59
12-010R19E3P40-40sire	12-010	1	2	5	0	26-Sep-13	2013	3	40	40	Sire	18:21:00	GE-112	18:54:08	0.55	1	AwayFromNest	15.47
12-010R19E3P40-40sire	12-010	1	2	5	0	26-Sep-13	2013	3	40	40	Sire	18:21:00	GE-112	18:57:48	0.61	1	AwayFromNest	12.62
12-010R19E3P40-40sire	12-010	1	2	5	0	26-Sep-13	2013	3	40	40	Sire	18:21:00	GE-112	19:01:28	0.67	1	AwayFromNest	14.04
12-010R19E3P40-40sire	12-010	1	2	5	0	26-Sep-13	2013	3	40	40	Sire	18:21:00	GE-112	19:05:08	0.74	1	AwayFromNest	10.64
12-010R19E3P40-40sire	12-010	1	2	5	0	26-Sep-13	2013	3	40	40	Sire	18:21:00	GE-112	19:12:28	0.86	1	AwayFromNest	9.83
12-010R19E3P40-40sire	12-010	1	2	5	0	26-Sep-13	2013	3	40	40	Sire	18:21:00	GE-112	19:16:08	0.92	1	AwayFromNest	12.79
12-010R19E3P40-40sire	12-010	1	2	5	0	26-Sep-13	2013	3	40	40	Sire	18:21:00	GE-112	19:27:08	1.1	2	AwayFromNest	15.46
12-010R19E3P40-40sire	12-010	1	2	5	0	26-Sep-13	2013	3	40	40	Sire	18:21:00	GE-112	19:30:48	1.16	2	AwayFromNest	15.7
12-010R19E3P40-40sire	12-010	1	2	5	0	26-Sep-13	2013	3	40	40	Sire	18:21:00	GE-112	19:34:28	1.22	2	AwayFromNest	19.62
12-010R19E3P40-40sire	12-010	1	2	5	0	26-Sep-13	2013	3	40	40	Sire	18:21:00	GE-112	19:49:08	1.47	2	AwayFromNest	13.22
12-010R19E3P40-40sire	12-010	1	2	5	0	26-Sep-13	2013	3	40	40	Sire	18:21:00	GE-112	19:52:48	1.53	2	AwayFromNest	12.13
12-010R19E3P40-40sire	12-010	1	2	5	0	26-Sep-13	2013	3	40	40	Sire	18:21:00	GE-112	19:56:28	1.59	2	AwayFromNest	12.56
12-010R19E3P40-40sire	12-010	1	2	5	0	26-Sep-13	2013	3	40	40	Sire	18:21:00	GE-112	20:00:08	1.65	2	AwayFromNest	13.73
12-010R19E3P40-40sire	12-010	1	2	5	0	26-Sep-13	2013	3	40	40	Sire	18:21:00	GE-112	20:03:49	1.71	2	AwayFromNest	14.58
12-010R19E3P40-40sire	12-010	1	2	5	0	26-Sep-13	2013	3	40	40	Sire	18:21:00	GE-112	20:07:28	1.77	2	AwayFromNest	14.37
12-010R19E3P40-40sire	12-010	1	2	5	0	26-Sep-13	2013	3	40	40	Sire	18:21:00	GE-112	20:29:28	2.14	3	AwayFromNest	13.89
12-010R19E3P40-40sire	12-010	1	2	5	0	26-Sep-13	2013	3	40	40	Sire	18:21:00	GE-112	20:33:08	2.2	3	AwayFromNest	15.09
12-010R19E3P40-40sire	12-010	1	2	5	0	26-Sep-13	2013	3	40	40	Sire	18:21:00	GE-112	20:40:28	2.32	3	AwayFromNest	12.71
12-010R19E3P40-40sire	12-010	1	2	5	0	26-Sep-13	2013	3	40	40	Sire	18:21:00	GE-112	20:44:08	2.39	3	AwayFromNest	16.75
12-010R19E3P40-40sire	12-010	1	2	5	0	26-Sep-13	2013	3	40	40	Sire	18:21:00	GE-112	21:06:08	2.75	3	AwayFromNest	9.32
12-010R19E3P40-40sire	12-010	1	2	5	0	26-Sep-13	2013	3	40	40	Sire	18:21:00	GE-112	21:09:48	2.81	3	AwayFromNest	8.62
12-010R19E3P40-40sire	12-010	1	2	5	0	26-Sep-13	2013	3	40	40	Sire	18:21:00	GE-112	21:13:28	2.87	3	AwayFromNest	14.92
12-010R19E3P40-40sire	12-010	1	2	5	0	26-Sep-13	2013	3	40	40	Sire	18:21:00	GE-112	21:42:48	3.36	4	AwayFromNest	18.41
12-010R19E3P40-40sire	12-010	1	2	5	0	26-Sep-13	2013	3	40	40	Sire	18:21:00	GE-112	21:50:08	3.49	4	AwayFromNest	18.55
12-010R19E3P40-40sire	12-010	1	2	5	0	26-Sep-13	2013	3	40	40	Sire	18:21:00	GE-112	21:53:48	3.55	4	AwayFromNest	15.28
12-010R19E3P40-40sire	12-010	1	2	5	0	26-Sep-13	2013	3	40	40	Sire	18:21:00	GE-112	21:57:28	3.61	4	AwayFromNest	17.65
12-010R19E3P40-40sire	12-010	1	2	5	0	26-Sep-13	2013	3	40	40	Sire	18:21:00	GE-112	22:34:08	4.22	5	AwayFromNest	13.1
12-010R19E3P40-40sire	12-010	1	2	5	0	26-Sep-13	2013	3	40	40	Sire	18:21:00	GE-112	22:37:48	4.28	5	AwayFromNest	23.39
12-010R19E3P40-40sire	12-010	1	2	5	0	26-Sep-13	2013	3	40	40	Sire	18:21:00	GE-112	22:45:08	4.4	5	AwayFromNest	11.51
12-010R19E3P40-40sire	12-010	1	2	5	0	26-Sep-13	2013	3	40	40	Sire	18:21:00	GE-112	22:48:48	4.46	5	AwayFromNest	10.49
12-010R19E3P40-40sire	12-010	1	2	5	0	26-Sep-13	2013	3	40	40	Sire	18:21:00	GE-112	23:03:28	4.71	5	AwayFromNest	15.77
12-010R19E3P40-40sire	12-010	1	2	5	0	26-Sep-13	2013	3	40	40	Sire	18:21:00	GE-112	23:14:28	4.89	5	AwayFromNest	14.28
12-010R19E3P40-40unknown	12-010	1	2	6	0	27-Sep-13	2013	3	40	40	Stranger	18:21:00	13-007	18:32:48	0.2	1	AwayFromNest	8.26
12-010R19E3P40-40unknown	12-010	1	2	6	0	27-Sep-13	2013	3	40	40	Stranger	18:21:00	13-007	18:40:08	0.32	1	AwayFromNest	8.29
12-010R19E3P40-40unknown	12-010	1	2	6	0	27-Sep-13	2013	3	40	40	Stranger	18:21:00	13-007	18:43:48	0.38	1	AwayFromNest	7.96
12-010R19E3P40-40unknown	12-010	1	2	6	0	27-Sep-13	2013	3	40	40	Stranger	18:21:00	13-007	18:47:28	0.44	1	AwayFromNest	5.5
12-010R19E3P40-40unknown	12-010	1	2	6	0	27-Sep-13	2013	3	40	40	Stranger	18:21:00	13-007	18:51:09	0.5	1	AwayFromNest	4.75
12-010R19E3P40-40unknown	12-010	1	2	6	0	27-Sep-13	2013	3	40	40	Stranger	18:21:00	13-007	18:54:48	0.56	1	AwayFromNest	4.37
12-010R19E3P40-40unknown	12-010	1	2	6	0	27-Sep-13	2013	3	40	40	Stranger	18:21:00	13-007	18:58:28	0.62	1	AwayFromNest	4.45
12-010R19E3P40-40unknown	12-010	1	2	6	0	27-Sep-13	2013	3	40	40	Stranger	18:21:00	13-007	19:02:08	0.69	1	AwayFromNest	6.91
12-010R19E3P40-40unknown	12-010	1	2	6	0	27-Sep-13	2013	3	40	40	Stranger	18:21:00	13-007	19:05:48	0.75	1	AwayFromNest	6.81
12-010R19E3P40-40unknown	12-010	1	2	6	0	27-Sep-13	2013	3	40	40	Stranger	18:21:00	13-007	19:09:28	0.81	1	AwayFromNest	5.18
12-010R19E3P40-40unknown	12-010	1	2	6	0	27-Sep-13	2013	3	40	40	Stranger	18:21:00	13-007	19:13:09	0.87	1	AwayFromNest	4.41
12-010R19E3P40-40unknown	12-010	1	2	6	0	27-Sep-13	2013	3	40	40	Stranger	18:21:00	13-007	19:16:48	0.93	1	AwayFromNest	4.82
12-010R19E3P40-40unknown	12-010	1	2	6	0	27-Sep-13	2013	3	40	40	Stranger	18:21:00	13-007	19:20:28	0.99	1	AwayFromNest	8.19
12-010R19E3P40-40unknown	12-010	1	2	6	0	27-Sep-13	2013	3	40	40	Stranger	18:21:00	13-007	19:24:08	1.05	2	AwayFromNest	13.1
12-010R19E3P40-40unknown	12-010	1	2	6	0	27-Sep-13	2013	3	40	40	Stranger	18:21:00	13-007	20:19:08	1.97	2	AwayFromNest	4.46
12-010R19E3P40-40unknown	12-010	1	2	6	0	27-Sep-13	2013	3	40	40	Stranger	18:21:00	13-007	20:22:49	2.03	3	AwayFromNest	1.78
12-010R19E3P40-40unknown	12-010	1	2	6	0	27-Sep-13	2013	3	40	40	Stranger	18:21:00	13-007	20:26:28	2.09	3	AwayFromNest	5.35
12-010R19E3P40-40unknown	12-010	1	2	6	0	27-Sep-13	2013	3	40	40	Stranger	18:21:00	13-007	20:30:08	2.15	3	AwayFromNest	6.07
12-010R19E3P40-40unknown	12-010	1	2	6	0	27-Sep-13	2013	3	40	40	Stranger	18:21:00	13-007	22:49:28	4.47	5	AwayFromNest	3.38
12-010R19E3P40-40unknown	12-010	1	2	6	0	27-Sep-13	2013	3	40	40	Stranger	18:21:00	13-007	22:53:08	4.54	5	AwayFromNest	4.86
12-010R19E3P40-40unknown	12-010	1	2	6	0	27-Sep-13	2013	3	40	40	Stranger	18:21:00	13-007	22:56:49	4.6	5	AwayFromNest	7.65
12-010R19E3P40-40unknown	12-010	1	2	6	0	27-Sep-13	2013	3	40	40	Stranger	18:21:00	13-007	23:00:28	4.66	5	AwayFromNest	7.65
12-010R19E3P40-40unknown	12-010	1	2	6	0	27-Sep-13	2013	3	40	40	Stranger	18:21:00	13-007	23:04:09	4.72	5	AwayFromNest	3.76
12-010R19E3P40-40unknown	12-010	1	2	6	0	27-Sep-13	2013	3	40	40	Stranger	18:21:00	13-007	23:07:48	4.78	5	AwayFromNest	6.34
12-042R18E6P10-10sire	12-042	1	4	9	0	11-Sep-13	2013	6	10	10	Sire	19:05:00	GE-136	19:14:48	0.17	1	AwayFromNest	9.34
12-042R18E6P10-10sire	12-042	1	4	9	0	11-Sep-13	2013	6	10	10	Sire	19:05:00	GE-136	19:47:48	0.72	1	AwayFromNest	24.27
12-042R18E6P10-10sire	12-042	1	4	9	0	11-Sep-13	2013	6	10	10	Sire	19:05:00	GE-136	19:51:28	0.78	1	AwayFromNest	28.32
12-042R18E6P10-10sire	12-042	1	4	9	0	11-Sep-13	2013	6	10	10	Sire	19:05:00	GE-136	19:55:08	0.84	1	AwayFromNest	31.32
12-042R18E6P10-10sire	12-042	1	4	9	0	11-Sep-13	2013	6	10	10	Sire	19:05:00	GE-136	19:58:48	0.9	1	AwayFromNest	30.65
12-042R18E6P10-10sire	12-042	1	4	9	0	11-Sep-13	2013	6	10	10	Sire	19:05:00	GE-136	20:02:28	0.96	1	AwayFromNest	26.34
12-042R18E6P10-10sire	12-042	1	4	9	0	11-Sep-13	2013	6	10	10	Sire	19:05:00	GE-136	20:06:08	1.02	2	AwayFromNest	10.52
12-042R18E6P10-10sire	12-042	1	4	9	0	11-Sep-13	2013	6	10	10	Sire	19:05:00	GE-136	20:24:28	1.33	2	AwayFromNest	11.58
12-042R18E6P10-10sire	12-042	1	4	9	0	11-Sep-13	2013	6	10	10	Sire	19:05:00	GE-136	20:31:48	1.45	2	AwayFromNest	17.49
12-042R18E6P10-10sire	12-042	1	4	9	0	11-Sep-13	2013	6	10	10	Sire	19:05:00	GE-136	20:35:28	1.51	2	AwayFromNest	17.49
12-042R18E6P10-10sire	12-042	1	4	9	0	11-Sep-13	2013	6	10	10	Sire	19:05:00	GE-136	20:39:08	1.57	2	AwayFromNest	21.85
12-042R18E6P10-10sire	12-042	1	4	9	0	11-Sep-13	2013	6	10	10	Sire	19:05:00	GE-136	21:01:08	1.94	2	AwayFromNest	9.65
12-042R18E6P10-10sire	12-042	1	4	9	0	11-Sep-13	2013	6	10	10	Sire	19:05:00	GE-136	21:04:48	2	2	AwayFromNest	9.43
12-042R18E6P10-10sire	12-042	1	4	9	0	11-Sep-13	2013	6	10	10	Sire	19:05:00	GE-136	22:18:08	3.22	4	AwayFromNest	13.41
12-042R18E6P10-10sire	12-042	1	4	9	0	11-Sep-13	2013	6	10	10	Sire	19:05:00	GE-136	22:51:09	3.77	4	AwayFromNest	26.64
12-042R18E6P10-10sire	12-042	1	4	9	0	11-Sep-13	2013	6	10	10	Sire	19:05:00	GE-136	22:58:28	3.89	4	AwayFromNest	15.32
12-042R18E6P10-10sire	12-042	1	4	9	0	11-Sep-13	2013	6	10	10	Sire	19:05:00	GE-136	23:13:08	4.14	5	AwayFromNest	21.71
12-042R18E6P10-10sire	12-042	1	4	9	0	11-Sep-13	2013	6	10	10	Sire	19:05:00	GE-136	23:16:48	4.2	5	AwayFromNest	21.71
12-042R18E6P10-10sire	12-042	1	4	9	0	11-Sep-13	2013	6	10	10	Sire	19:05:00	GE-136	23:20:28	4.26	5	AwayFromNest	21.48
12-042R18E6P10-10sire	12-042	1	4	9	0	11-Sep-13	2013	6	10	10	Sire	19:05:00	GE-136	23:24:08	4.32	5	AwayFromNest	24.2
12-042R18E6P10-10sire	12-042	1	4	9	0	11-Sep-13	2013	6	10	10	Sire	19:05:00	GE-136	23:27:48	4.38	5	AwayFromNest	36.3
12-042R18E6P10-10sire	12-042	1	4	9	0	11-Sep-13	2013	6	10	10	Sire	19:05:00	GE-136	23:31:28	4.44	5	AwayFromNest	36.3
12-042R18E6P10-10sire	12-042	1	4	9	0	11-Sep-13	2013	6	10	10	Sire	19:05:00	GE-136	23:35:08	4.51	5	AwayFromNest	26.14
12-042R18E6P10-10sire	12-042	1	4	9	0	11-Sep-13	2013	6	10	10	Sire	19:05:00	GE-136	23:38:48	4.57	5	AwayFromNest	22.91
12-042R18E6P10-10sire	12-042	1	4	9	0	11-Sep-13	2013	6	10	10	Sire	19:05:00	GE-136	23:42:28	4.63	5	AwayFromNest	22.73
12-042R18E6P10-10sire	12-042	1	4	9	0	11-Sep-13	2013	6	10	10	Sire	19:05:00	GE-136	23:46:08	4.69	5	AwayFromNest	21.15
12-042R18E6P10-10unknown	12-042	1	4	8	0	10-Sep-13	2013	6	10	10	Stranger	19:00:00	JT-046	19:45:48	0.76	1	AwayFromNest	29.48
12-042R18E6P10-10unknown	12-042	1	4	8	0	10-Sep-13	2013	6	10	10	Stranger	19:00:00	JT-046	20:55:29	1.92	2	AwayFromNest	19.75
12-042R18E6P10-10unknown	12-042	1	4	8	0	10-Sep-13	2013	6	10	10	Stranger	19:00:00	JT-046	20:59:08	1.99	2	AwayFromNest	15.82
12-042R18E6P10-10unknown	12-042	1	4	8	0	10-Sep-13	2013	6	10	10	Stranger	19:00:00	JT-046	21:06:28	2.11	3	AwayFromNest	22.68
12-042R18E6P10-10unknown	12-042	1	4	8	0	10-Sep-13	2013	6	10	10	Stranger	19:00:00	JT-046	21:10:08	2.17	3	AwayFromNest	24.26
12-042R18E6P10-10unknown	12-042	1	4	8	0	10-Sep-13	2013	6	10	10	Stranger	19:00:00	JT-046	21:13:48	2.23	3	AwayFromNest	24.45
12-042R18E6P10-10unknown	12-042	1	4	8	0	10-Sep-13	2013	6	10	10	Stranger	19:00:00	JT-046	21:17:28	2.29	3	AwayFromNest	20.52
12-042R18E6P10-10unknown	12-042	1	4	8	0	10-Sep-13	2013	6	10	10	Stranger	19:00:00	JT-046	22:23:28	3.39	4	AwayFromNest	19.52
12-042R18E6P10-10unknown	12-042	1	4	8	0	10-Sep-13	2013	6	10	10	Stranger	19:00:00	JT-046	22:27:08	3.45	4	AwayFromNest	19.32
12-042R18E6P10-10unknown	12-042	1	4	8	0	10-Sep-13	2013	6	10	10	Stranger	19:00:00	JT-046	22:30:48	3.51	4	AwayFromNest	27.64
12-042R18E6P10-10unknown	12-042	1	4	8	0	10-Sep-13	2013	6	10	10	Stranger	19:00:00	JT-046	22:34:28	3.57	4	AwayFromNest	25.46
12-042R18E6P10-10unknown	12-042	1	4	8	0	10-Sep-13	2013	6	10	10	Stranger	19:00:00	JT-046	22:38:08	3.64	4	AwayFromNest	25.79
12-042R18E6P10-10unknown	12-042	1	4	8	0	10-Sep-13	2013	6	10	10	Stranger	19:00:00	JT-046	22:41:48	3.7	4	AwayFromNest	27.1
12-042R18E6P10-10unknown	12-042	1	4	8	0	10-Sep-13	2013	6	10	10	Stranger	19:00:00	JT-046	22:45:28	3.76	4	AwayFromNest	25.57
12-042R18E6P10-10unknown	12-042	1	4	8	0	10-Sep-13	2013	6	10	10	Stranger	19:00:00	JT-046	22:49:08	3.82	4	AwayFromNest	25.01
12-042R18E6P10-10unknown	12-042	1	4	8	0	10-Sep-13	2013	6	10	10	Stranger	19:00:00	JT-046	22:52:48	3.88	4	AwayFromNest	25.26
12-042R18E6P10-10unknown	12-042	1	4	8	0	10-Sep-13	2013	6	10	10	Stranger	19:00:00	JT-046	22:56:28	3.94	4	AwayFromNest	16.31
12-042R18E6P10-10unknown	12-042	1	4	8	0	10-Sep-13	2013	6	10	10	Stranger	19:00:00	JT-046	23:00:08	4	5	AwayFromNest	16.71
12-042R18E6P10-10unknown	12-042	1	4	8	0	10-Sep-13	2013	6	10	10	Stranger	19:00:00	JT-046	23:03:48	4.06	5	AwayFromNest	17.82
12-042R18E6P10-10unknown	12-042	1	4	8	0	10-Sep-13	2013	6	10	10	Stranger	19:00:00	JT-046	23:07:28	4.12	5	AwayFromNest	18.6
12-042R18E6P10-10unknown	12-042	1	4	8	0	10-Sep-13	2013	6	10	10	Stranger	19:00:00	JT-046	23:11:08	4.19	5	AwayFromNest	16.86
12-042R18E6P10-10unknown	12-042	1	4	8	0	10-Sep-13	2013	6	10	10	Stranger	19:00:00	JT-046	23:14:48	4.25	5	AwayFromNest	15.29
12-042R18E6P10-10unknown	12-042	1	4	8	0	10-Sep-13	2013	6	10	10	Stranger	19:00:00	JT-046	23:18:28	4.31	5	AwayFromNest	15.37
12-042R18E6P10-10unknown	12-042	1	4	8	0	10-Sep-13	2013	6	10	10	Stranger	19:00:00	JT-046	23:22:08	4.37	5	AwayFromNest	14.69
12-042R18E6P10-10unknown	12-042	1	4	8	0	10-Sep-13	2013	6	10	10	Stranger	19:00:00	JT-046	23:25:48	4.43	5	AwayFromNest	18.64
12-042R18E6P10-10unknown	12-042	1	4	8	0	10-Sep-13	2013	6	10	10	Stranger	19:00:00	JT-046	23:29:28	4.49	5	AwayFromNest	19.84
12-042R18E6P10-10unknown	12-042	1	4	8	0	10-Sep-13	2013	6	10	10	Stranger	19:00:00	JT-046	23:33:08	4.55	5	AwayFromNest	21.73
12-042R18E6P10-10unknown	12-042	1	4	8	0	10-Sep-13	2013	6	10	10	Stranger	19:00:00	JT-046	23:36:48	4.61	5	AwayFromNest	22.8
12-042R18E6P10-10unknown	12-042	1	4	8	0	10-Sep-13	2013	6	10	10	Stranger	19:00:00	JT-046	23:40:28	4.67	5	AwayFromNest	21.66
12-042R18E6P10-10unknown	12-042	1	4	8	0	10-Sep-13	2013	6	10	10	Stranger	19:00:00	JT-046	23:44:08	4.74	5	AwayFromNest	24.2
12-042R18E6P10-10unknown	12-042	1	4	8	0	10-Sep-13	2013	6	10	10	Stranger	19:00:00	JT-046	23:47:48	4.8	5	AwayFromNest	21.28
12-042R18E6P10-10unknown	12-042	1	4	8	0	10-Sep-13	2013	6	10	10	Stranger	19:00:00	JT-046	23:51:28	4.86	5	AwayFromNest	23.35
12-042R18E6P10-10unknown	12-042	1	4	8	0	10-Sep-13	2013	6	10	10	Stranger	19:00:00	JT-046	23:55:08	4.92	5	AwayFromNest	23.35
12-042R18E6P10-10unknown	12-042	1	4	8	0	10-Sep-13	2013	6	10	10	Stranger	19:00:00	JT-046	23:58:48	4.98	5	AwayFromNest	21.44
12-046R17E6P10-10sire	12-046	1	5	5	0	5-Sep-13	2013	6	10	10	Sire	18:23:00	12-125	18:25:02	0.04	1	AwayFromNest	5.7
12-046R17E6P10-10sire	12-046	1	5	5	0	5-Sep-13	2013	6	10	10	Sire	18:23:00	12-125	18:26:54	0.07	1	AwayFromNest	5.83
12-046R17E6P10-10sire	12-046	1	5	5	0	5-Sep-13	2013	6	10	10	Sire	18:23:00	12-125	18:33:34	0.18	1	AwayFromNest	6.03
12-046R17E6P10-10sire	12-046	1	5	5	0	5-Sep-13	2013	6	10	10	Sire	18:23:00	12-125	18:36:31	0.23	1	AwayFromNest	12.18
12-046R17E6P10-10sire	12-046	1	5	5	0	5-Sep-13	2013	6	10	10	Sire	18:23:00	12-125	18:38:22	0.26	1	AwayFromNest	16.63
12-046R17E6P10-10sire	12-046	1	5	5	0	5-Sep-13	2013	6	10	10	Sire	18:23:00	12-125	18:40:13	0.29	1	AwayFromNest	7.67
12-046R17E6P10-10sire	12-046	1	5	5	0	5-Sep-13	2013	6	10	10	Sire	18:23:00	12-125	18:43:11	0.34	1	AwayFromNest	8.96
12-046R17E6P10-10sire	12-046	1	5	5	0	5-Sep-13	2013	6	10	10	Sire	18:23:00	12-125	18:45:02	0.37	1	AwayFromNest	9.08
12-046R17E6P10-10sire	12-046	1	5	5	0	5-Sep-13	2013	6	10	10	Sire	18:23:00	12-125	18:49:51	0.45	1	AwayFromNest	15.14
12-046R17E6P10-10sire	12-046	1	5	5	0	5-Sep-13	2013	6	10	10	Sire	18:23:00	12-125	18:51:42	0.48	1	AwayFromNest	15.64
12-046R17E6P10-10sire	12-046	1	5	5	0	5-Sep-13	2013	6	10	10	Sire	18:23:00	12-125	18:53:33	0.51	1	AwayFromNest	18.48
12-046R17E6P10-10sire	12-046	1	5	5	0	5-Sep-13	2013	6	10	10	Sire	18:23:00	12-125	18:56:31	0.56	1	AwayFromNest	18.23
12-046R17E6P10-10sire	12-046	1	5	5	0	5-Sep-13	2013	6	10	10	Sire	18:23:00	12-125	18:58:22	0.59	1	AwayFromNest	11.66
12-046R17E6P10-10sire	12-046	1	5	5	0	5-Sep-13	2013	6	10	10	Sire	18:23:00	12-125	19:00:13	0.62	1	AwayFromNest	11.45
12-046R17E6P10-10sire	12-046	1	5	5	0	5-Sep-13	2013	6	10	10	Sire	18:23:00	12-125	19:03:11	0.67	1	AwayFromNest	12.07
12-046R17E6P10-10sire	12-046	1	5	5	0	5-Sep-13	2013	6	10	10	Sire	18:23:00	12-125	19:05:02	0.7	1	AwayFromNest	15.88
12-046R17E6P10-10sire	12-046	1	5	5	0	5-Sep-13	2013	6	10	10	Sire	18:23:00	12-125	19:06:53	0.73	1	AwayFromNest	11.55
12-046R17E6P10-10sire	12-046	1	5	5	0	5-Sep-13	2013	6	10	10	Sire	18:23:00	12-125	19:09:51	0.78	1	AwayFromNest	18.44
12-046R17E6P10-10sire	12-046	1	5	5	0	5-Sep-13	2013	6	10	10	Sire	18:23:00	12-125	19:11:42	0.82	1	AwayFromNest	22.07
12-046R17E6P10-10sire	12-046	1	5	5	0	5-Sep-13	2013	6	10	10	Sire	18:23:00	12-125	19:13:34	0.85	1	AwayFromNest	19.34
12-046R17E6P10-10sire	12-046	1	5	5	0	5-Sep-13	2013	6	10	10	Sire	18:23:00	12-125	19:16:31	0.9	1	AwayFromNest	12.59
12-046R17E6P10-10sire	12-046	1	5	5	0	5-Sep-13	2013	6	10	10	Sire	18:23:00	12-125	19:18:22	0.93	1	AwayFromNest	12.87
12-046R17E6P10-10sire	12-046	1	5	5	0	5-Sep-13	2013	6	10	10	Sire	18:23:00	12-125	19:20:14	0.96	1	AwayFromNest	11.29
12-046R17E6P10-10sire	12-046	1	5	5	0	5-Sep-13	2013	6	10	10	Sire	18:23:00	12-125	19:23:11	1.01	2	AwayFromNest	17.91
12-046R17E6P10-10sire	12-046	1	5	5	0	5-Sep-13	2013	6	10	10	Sire	18:23:00	12-125	19:25:02	1.04	2	AwayFromNest	15.23
12-046R17E6P10-10sire	12-046	1	5	5	0	5-Sep-13	2013	6	10	10	Sire	18:23:00	12-125	19:26:53	1.07	2	AwayFromNest	18.64
12-046R17E6P10-10sire	12-046	1	5	5	0	5-Sep-13	2013	6	10	10	Sire	18:23:00	12-125	19:29:51	1.12	2	AwayFromNest	15.46
12-046R17E6P10-10sire	12-046	1	5	5	0	5-Sep-13	2013	6	10	10	Sire	18:23:00	12-125	19:31:42	1.15	2	AwayFromNest	19.06
12-046R17E6P10-10sire	12-046	1	5	5	0	5-Sep-13	2013	6	10	10	Sire	18:23:00	12-125	19:33:34	1.18	2	AwayFromNest	19.41
12-046R17E6P10-10sire	12-046	1	5	5	0	5-Sep-13	2013	6	10	10	Sire	18:23:00	12-125	19:36:31	1.23	2	AwayFromNest	15.79
12-046R17E6P10-10sire	12-046	1	5	5	0	5-Sep-13	2013	6	10	10	Sire	18:23:00	12-125	22:16:31	3.9	4	AwayFromNest	5.99
12-046R17E6P10-10sire	12-046	1	5	5	0	5-Sep-13	2013	6	10	10	Sire	18:23:00	12-125	22:18:22	3.93	4	AwayFromNest	7.86
12-046R17E6P10-10sire	12-046	1	5	5	0	5-Sep-13	2013	6	10	10	Sire	18:23:00	12-125	22:20:14	3.96	4	AwayFromNest	10.37
12-046R17E6P10-10sire	12-046	1	5	5	0	5-Sep-13	2013	6	10	10	Sire	18:23:00	12-125	22:23:11	4.01	5	AwayFromNest	11.63
12-046R17E6P10-10sire	12-046	1	5	5	0	5-Sep-13	2013	6	10	10	Sire	18:23:00	12-125	22:25:02	4.04	5	AwayFromNest	10.36
12-046R17E6P10-10sire	12-046	1	5	5	0	5-Sep-13	2013	6	10	10	Sire	18:23:00	12-125	22:26:54	4.07	5	AwayFromNest	8.16
12-046R17E6P10-10sire	12-046	1	5	5	0	5-Sep-13	2013	6	10	10	Sire	18:23:00	12-125	22:29:51	4.12	5	AwayFromNest	11.97
12-046R17E6P10-10sire	12-046	1	5	5	0	5-Sep-13	2013	6	10	10	Sire	18:23:00	12-125	22:31:42	4.15	5	AwayFromNest	17.81
12-046R17E6P10-10sire	12-046	1	5	5	0	5-Sep-13	2013	6	10	10	Sire	18:23:00	12-125	23:20:13	4.96	5	AwayFromNest	17.35
12-046R17E6P10-10unknown	12-046	1	5	4	0	4-Sep-13	2013	6	10	10	Stranger	18:21:00	12-148	18:25:22	0.07	1	AwayFromNest	4.65
12-046R17E6P10-10unknown	12-046	1	5	4	0	4-Sep-13	2013	6	10	10	Stranger	18:21:00	12-148	18:27:13	0.1	1	AwayFromNest	4.82
12-046R17E6P10-10unknown	12-046	1	5	4	0	4-Sep-13	2013	6	10	10	Stranger	18:21:00	12-148	18:30:11	0.15	1	AwayFromNest	7.97
12-046R17E6P10-10unknown	12-046	1	5	4	0	4-Sep-13	2013	6	10	10	Stranger	18:21:00	12-148	18:33:54	0.22	1	AwayFromNest	9.82
12-046R17E6P10-10unknown	12-046	1	5	4	0	4-Sep-13	2013	6	10	10	Stranger	18:21:00	12-148	18:36:51	0.26	1	AwayFromNest	8.7
12-046R17E6P10-10unknown	12-046	1	5	4	0	4-Sep-13	2013	6	10	10	Stranger	18:21:00	12-148	18:38:43	0.3	1	AwayFromNest	6.75
12-046R17E6P10-10unknown	12-046	1	5	4	0	4-Sep-13	2013	6	10	10	Stranger	18:21:00	12-148	18:40:34	0.33	1	AwayFromNest	9.2
12-046R17E6P10-10unknown	12-046	1	5	4	0	4-Sep-13	2013	6	10	10	Stranger	18:21:00	12-148	18:43:31	0.38	1	AwayFromNest	4.94
12-046R17E6P10-10unknown	12-046	1	5	4	0	4-Sep-13	2013	6	10	10	Stranger	18:21:00	12-148	18:45:22	0.41	1	AwayFromNest	8.05
12-046R17E6P10-10unknown	12-046	1	5	4	0	4-Sep-13	2013	6	10	10	Stranger	18:21:00	12-148	18:47:14	0.44	1	AwayFromNest	7.44
12-046R17E6P10-10unknown	12-046	1	5	4	0	4-Sep-13	2013	6	10	10	Stranger	18:21:00	12-148	18:50:11	0.49	1	AwayFromNest	13.6
12-046R17E6P10-10unknown	12-046	1	5	4	0	4-Sep-13	2013	6	10	10	Stranger	18:21:00	12-148	19:27:13	1.1	2	AwayFromNest	7.98
12-046R17E6P10-10unknown	12-046	1	5	4	0	4-Sep-13	2013	6	10	10	Stranger	18:21:00	12-148	19:30:11	1.15	2	AwayFromNest	16.23
12-046R17E6P10-10unknown	12-046	1	5	4	0	4-Sep-13	2013	6	10	10	Stranger	18:21:00	12-148	19:32:02	1.18	2	AwayFromNest	16.23
12-046R17E6P10-10unknown	12-046	1	5	4	0	4-Sep-13	2013	6	10	10	Stranger	18:21:00	12-148	19:33:54	1.22	2	AwayFromNest	14.05
12-046R17E6P10-10unknown	12-046	1	5	4	0	4-Sep-13	2013	6	10	10	Stranger	18:21:00	12-148	19:38:42	1.3	2	AwayFromNest	12.81
12-046R17E6P10-10unknown	12-046	1	5	4	0	4-Sep-13	2013	6	10	10	Stranger	18:21:00	12-148	19:40:34	1.33	2	AwayFromNest	12.66
12-046R17E6P10-10unknown	12-046	1	5	4	0	4-Sep-13	2013	6	10	10	Stranger	18:21:00	12-148	20:07:14	1.77	2	AwayFromNest	9.73
12-046R17E6P10-10unknown	12-046	1	5	4	0	4-Sep-13	2013	6	10	10	Stranger	18:21:00	12-148	21:36:51	3.26	4	AwayFromNest	6.69
12-046R17E6P10-10unknown	12-046	1	5	4	0	4-Sep-13	2013	6	10	10	Stranger	18:21:00	12-148	21:38:42	3.3	4	AwayFromNest	1.38
12-046R17E6P10-10unknown	12-046	1	5	4	0	4-Sep-13	2013	6	10	10	Stranger	18:21:00	12-148	21:40:34	3.33	4	AwayFromNest	8.52
12-046R17E6P10-10unknown	12-046	1	5	4	0	4-Sep-13	2013	6	10	10	Stranger	18:21:00	12-148	22:00:34	3.66	4	AwayFromNest	6.19
12-046R17E6P10-10unknown	12-046	1	5	4	0	4-Sep-13	2013	6	10	10	Stranger	18:21:00	12-148	22:03:31	3.71	4	AwayFromNest	17.84
12-046R17E6P10-10unknown	12-046	1	5	4	0	4-Sep-13	2013	6	10	10	Stranger	18:21:00	12-148	22:05:22	3.74	4	AwayFromNest	17.59
12-046R17E6P10-10unknown	12-046	1	5	4	0	4-Sep-13	2013	6	10	10	Stranger	18:21:00	12-148	22:07:13	3.77	4	AwayFromNest	11.46
12-046R17E6P10-10unknown	12-046	1	5	4	0	4-Sep-13	2013	6	10	10	Stranger	18:21:00	12-148	22:10:11	3.82	4	AwayFromNest	7.53
12-046R17E6P10-10unknown	12-046	1	5	4	0	4-Sep-13	2013	6	10	10	Stranger	18:21:00	12-148	22:12:02	3.85	4	AwayFromNest	6.83
12-046R17E6P10-10unknown	12-046	1	5	4	0	4-Sep-13	2013	6	10	10	Stranger	18:21:00	12-148	22:13:54	3.88	4	AwayFromNest	18.38
12-046R17E6P10-10unknown	12-046	1	5	4	0	4-Sep-13	2013	6	10	10	Stranger	18:21:00	12-148	22:16:51	3.93	4	AwayFromNest	18.68
12-046R17E6P10-10unknown	12-046	1	5	4	0	4-Sep-13	2013	6	10	10	Stranger	18:21:00	12-148	22:18:43	3.96	4	AwayFromNest	17.65
12-046R17E6P10-10unknown	12-046	1	5	4	0	4-Sep-13	2013	6	10	10	Stranger	18:21:00	12-148	22:20:35	3.99	4	AwayFromNest	9.32
12-046R17E6P10-10unknown	12-046	1	5	4	0	4-Sep-13	2013	6	10	10	Stranger	18:21:00	12-148	22:23:31	4.04	5	AwayFromNest	14.39
12-046R17E6P10-10unknown	12-046	1	5	4	0	4-Sep-13	2013	6	10	10	Stranger	18:21:00	12-148	22:25:23	4.07	5	AwayFromNest	14.31
12-046R17E6P10-10unknown	12-046	1	5	4	0	4-Sep-13	2013	6	10	10	Stranger	18:21:00	12-148	22:27:14	4.1	5	AwayFromNest	17.71
12-046R17E6P10-10unknown	12-046	1	5	4	0	4-Sep-13	2013	6	10	10	Stranger	18:21:00	12-148	22:30:11	4.15	5	AwayFromNest	29.06
12-046R17E6P10-10unknown	12-046	1	5	4	0	4-Sep-13	2013	6	10	10	Stranger	18:21:00	12-148	22:32:02	4.18	5	AwayFromNest	29.16
12-046R17E6P10-10unknown	12-046	1	5	4	0	4-Sep-13	2013	6	10	10	Stranger	18:21:00	12-148	22:33:54	4.22	5	AwayFromNest	19.85
12-065R17E3P40-40sire	12-065	1	4	5	0	5-Sep-13	2013	3	40	40	Sire	18:17:00	GE-119	19:47:59	1.52	2	AwayFromNest	4.12
12-065R17E3P40-40sire	12-065	1	4	5	0	5-Sep-13	2013	3	40	40	Sire	18:17:00	GE-119	19:49:50	1.55	2	AwayFromNest	5.16
12-065R17E3P40-40sire	12-065	1	4	5	0	5-Sep-13	2013	3	40	40	Sire	18:17:00	GE-119	19:52:46	1.6	2	AwayFromNest	3.26
12-065R17E3P40-40sire	12-065	1	4	5	0	5-Sep-13	2013	3	40	40	Sire	18:17:00	GE-119	19:54:37	1.63	2	AwayFromNest	2.88
12-065R17E3P40-40sire	12-065	1	4	5	0	5-Sep-13	2013	3	40	40	Sire	18:17:00	GE-119	19:56:29	1.66	2	AwayFromNest	4.57
12-065R17E3P40-40sire	12-065	1	4	5	0	5-Sep-13	2013	3	40	40	Sire	18:17:00	GE-119	19:59:26	1.71	2	AwayFromNest	4.02
12-065R17E3P40-40sire	12-065	1	4	5	0	5-Sep-13	2013	3	40	40	Sire	18:17:00	GE-119	20:01:17	1.74	2	AwayFromNest	8.13
12-065R17E3P40-40sire	12-065	1	4	5	0	5-Sep-13	2013	3	40	40	Sire	18:17:00	GE-119	21:03:09	2.77	3	AwayFromNest	6.59
12-065R17E3P40-40sire	12-065	1	4	5	0	5-Sep-13	2013	3	40	40	Sire	18:17:00	GE-119	21:06:06	2.82	3	AwayFromNest	3.81
12-065R17E3P40-40sire	12-065	1	4	5	0	5-Sep-13	2013	3	40	40	Sire	18:17:00	GE-119	21:07:57	2.85	3	AwayFromNest	9.35
12-065R17E3P40-40sire	12-065	1	4	5	0	5-Sep-13	2013	3	40	40	Sire	18:17:00	GE-119	21:09:49	2.88	3	AwayFromNest	4.97
12-065R17E3P40-40sire	12-065	1	4	5	0	5-Sep-13	2013	3	40	40	Sire	18:17:00	GE-119	21:12:46	2.93	3	AwayFromNest	4.01
12-065R17E3P40-40sire	12-065	1	4	5	0	5-Sep-13	2013	3	40	40	Sire	18:17:00	GE-119	21:14:37	2.96	3	AwayFromNest	4.55
12-065R17E3P40-40sire	12-065	1	4	5	0	5-Sep-13	2013	3	40	40	Sire	18:17:00	GE-119	21:16:28	2.99	3	AwayFromNest	3.42
12-065R17E3P40-40sire	12-065	1	4	5	0	5-Sep-13	2013	3	40	40	Sire	18:17:00	GE-119	21:19:27	3.04	4	AwayFromNest	9.46
12-065R17E3P40-40sire	12-065	1	4	5	0	5-Sep-13	2013	3	40	40	Sire	18:17:00	GE-119	21:21:18	3.08	4	AwayFromNest	2.57
12-065R17E3P40-40sire	12-065	1	4	5	0	5-Sep-13	2013	3	40	40	Sire	18:17:00	GE-119	21:23:09	3.11	4	AwayFromNest	9.34
12-065R17E3P40-40sire	12-065	1	4	5	0	5-Sep-13	2013	3	40	40	Sire	18:17:00	GE-119	21:26:06	3.16	4	AwayFromNest	2.75
12-065R17E3P40-40sire	12-065	1	4	5	0	5-Sep-13	2013	3	40	40	Sire	18:17:00	GE-119	21:27:57	3.19	4	AwayFromNest	5.43
12-065R17E3P40-40sire	12-065	1	4	5	0	5-Sep-13	2013	3	40	40	Sire	18:17:00	GE-119	21:29:49	3.22	4	AwayFromNest	10.44
12-065R17E3P40-40sire	12-065	1	4	5	0	5-Sep-13	2013	3	40	40	Sire	18:17:00	GE-119	21:32:46	3.27	4	AwayFromNest	10.95
12-065R17E3P40-40sire	12-065	1	4	5	0	5-Sep-13	2013	3	40	40	Sire	18:17:00	GE-119	21:36:29	3.33	4	AwayFromNest	2.24
12-065R17E3P40-40sire	12-065	1	4	5	0	5-Sep-13	2013	3	40	40	Sire	18:17:00	GE-119	21:39:26	3.38	4	AwayFromNest	10.37
12-065R17E3P40-40sire	12-065	1	4	5	0	5-Sep-13	2013	3	40	40	Sire	18:17:00	GE-119	21:41:17	3.41	4	AwayFromNest	9.07
12-065R17E3P40-40sire	12-065	1	4	5	0	5-Sep-13	2013	3	40	40	Sire	18:17:00	GE-119	21:43:08	3.44	4	AwayFromNest	6.44
12-065R17E3P40-40sire	12-065	1	4	5	0	5-Sep-13	2013	3	40	40	Sire	18:17:00	GE-119	21:46:07	3.49	4	AwayFromNest	12.73
12-065R17E3P40-40sire	12-065	1	4	5	0	5-Sep-13	2013	3	40	40	Sire	18:17:00	GE-119	21:47:58	3.52	4	AwayFromNest	13.94
12-065R17E3P40-40sire	12-065	1	4	5	0	5-Sep-13	2013	3	40	40	Sire	18:17:00	GE-119	21:49:49	3.55	4	AwayFromNest	15.69
12-065R17E3P40-40sire	12-065	1	4	5	0	5-Sep-13	2013	3	40	40	Sire	18:17:00	GE-119	21:52:46	3.6	4	AwayFromNest	22.51
12-065R17E3P40-40sire	12-065	1	4	5	0	5-Sep-13	2013	3	40	40	Sire	18:17:00	GE-119	21:54:37	3.63	4	AwayFromNest	16.45
12-065R17E3P40-40sire	12-065	1	4	5	0	5-Sep-13	2013	3	40	40	Sire	18:17:00	GE-119	21:56:29	3.66	4	AwayFromNest	14.57
12-065R17E3P40-40sire	12-065	1	4	5	0	5-Sep-13	2013	3	40	40	Sire	18:17:00	GE-119	21:59:26	3.71	4	AwayFromNest	8.57
12-065R17E3P40-40sire	12-065	1	4	5	0	5-Sep-13	2013	3	40	40	Sire	18:17:00	GE-119	22:01:17	3.74	4	AwayFromNest	8.04
12-065R17E3P40-40unknown	12-065	1	4	4	0	4-Sep-13	2013	3	40	40	Stranger	18:17:00	13-008	19:32:58	1.27	2	AwayFromNest	11.42
12-065R17E3P40-40unknown	12-065	1	4	4	0	4-Sep-13	2013	3	40	40	Stranger	18:17:00	13-008	19:34:49	1.3	2	AwayFromNest	12.05
12-065R17E3P40-40unknown	12-065	1	4	4	0	4-Sep-13	2013	3	40	40	Stranger	18:17:00	13-008	19:37:47	1.35	2	AwayFromNest	15.01
12-065R17E3P40-40unknown	12-065	1	4	4	0	4-Sep-13	2013	3	40	40	Stranger	18:17:00	13-008	19:41:29	1.41	2	AwayFromNest	7.89
12-065R17E3P40-40unknown	12-065	1	4	4	0	4-Sep-13	2013	3	40	40	Stranger	18:17:00	13-008	19:44:26	1.46	2	AwayFromNest	6.75
12-065R17E3P40-40unknown	12-065	1	4	4	0	4-Sep-13	2013	3	40	40	Stranger	18:17:00	13-008	19:46:17	1.49	2	AwayFromNest	3.09
12-065R17E3P40-40unknown	12-065	1	4	4	0	4-Sep-13	2013	3	40	40	Stranger	18:17:00	13-008	19:48:09	1.52	2	AwayFromNest	3.25
12-065R17E3P40-40unknown	12-065	1	4	4	0	4-Sep-13	2013	3	40	40	Stranger	18:17:00	13-008	19:51:07	1.57	2	AwayFromNest	16.61
12-065R17E3P40-40unknown	12-065	1	4	4	0	4-Sep-13	2013	3	40	40	Stranger	18:17:00	13-008	19:52:58	1.6	2	AwayFromNest	16.12
12-065R17E3P40-40unknown	12-065	1	4	4	0	4-Sep-13	2013	3	40	40	Stranger	18:17:00	13-008	19:54:50	1.63	2	AwayFromNest	9.9
12-065R17E3P40-40unknown	12-065	1	4	4	0	4-Sep-13	2013	3	40	40	Stranger	18:17:00	13-008	20:28:09	2.19	3	AwayFromNest	6.19
12-065R17E3P40-40unknown	12-065	1	4	4	0	4-Sep-13	2013	3	40	40	Stranger	18:17:00	13-008	20:31:06	2.24	3	AwayFromNest	5.05
12-065R17E3P40-40unknown	12-065	1	4	4	0	4-Sep-13	2013	3	40	40	Stranger	18:17:00	13-008	20:32:58	2.27	3	AwayFromNest	4.62
12-065R17E3P40-40unknown	12-065	1	4	4	0	4-Sep-13	2013	3	40	40	Stranger	18:17:00	13-008	20:34:49	2.3	3	AwayFromNest	2.62
12-065R17E3P40-40unknown	12-065	1	4	4	0	4-Sep-13	2013	3	40	40	Stranger	18:17:00	13-008	20:37:47	2.35	3	AwayFromNest	1.45
12-065R17E3P40-40unknown	12-065	1	4	4	0	4-Sep-13	2013	3	40	40	Stranger	18:17:00	13-008	20:39:38	2.38	3	AwayFromNest	3.3
12-065R17E3P40-40unknown	12-065	1	4	4	0	4-Sep-13	2013	3	40	40	Stranger	18:17:00	13-008	20:41:29	2.41	3	AwayFromNest	3.9
12-065R17E3P40-40unknown	12-065	1	4	4	0	4-Sep-13	2013	3	40	40	Stranger	18:17:00	13-008	20:48:09	2.52	3	AwayFromNest	8.18
12-065R17E3P40-40unknown	12-065	1	4	4	0	4-Sep-13	2013	3	40	40	Stranger	18:17:00	13-008	20:51:06	2.57	3	AwayFromNest	4.8
12-065R17E3P40-40unknown	12-065	1	4	4	0	4-Sep-13	2013	3	40	40	Stranger	18:17:00	13-008	20:52:57	2.6	3	AwayFromNest	3.53
12-065R17E3P40-40unknown	12-065	1	4	4	0	4-Sep-13	2013	3	40	40	Stranger	18:17:00	13-008	20:54:49	2.63	3	AwayFromNest	2.27
12-065R17E3P40-40unknown	12-065	1	4	4	0	4-Sep-13	2013	3	40	40	Stranger	18:17:00	13-008	20:57:46	2.68	3	AwayFromNest	7.31
12-065R17E3P40-40unknown	12-065	1	4	4	0	4-Sep-13	2013	3	40	40	Stranger	18:17:00	13-008	20:59:38	2.71	3	AwayFromNest	14.58
12-065R17E3P40-40unknown	12-065	1	4	4	0	4-Sep-13	2013	3	40	40	Stranger	18:17:00	13-008	22:51:08	4.57	5	AwayFromNest	8.41
12-065R17E3P40-40unknown	12-065	1	4	4	0	4-Sep-13	2013	3	40	40	Stranger	18:17:00	13-008	22:52:59	4.6	5	AwayFromNest	7.58
12-065R17E3P40-40unknown	12-065	1	4	4	0	4-Sep-13	2013	3	40	40	Stranger	18:17:00	13-008	22:54:50	4.63	5	AwayFromNest	9.63
12-065R17E3P40-40unknown	12-065	1	4	4	0	4-Sep-13	2013	3	40	40	Stranger	18:17:00	13-008	22:57:46	4.68	5	AwayFromNest	8.76
12-065R17E3P40-40unknown	12-065	1	4	4	0	4-Sep-13	2013	3	40	40	Stranger	18:17:00	13-008	22:59:38	4.71	5	AwayFromNest	11.09
12-065R17E3P40-40unknown	12-065	1	4	4	0	4-Sep-13	2013	3	40	40	Stranger	18:17:00	13-008	23:01:29	4.74	5	AwayFromNest	7.9
12-065R17E3P40-40unknown	12-065	1	4	4	0	4-Sep-13	2013	3	40	40	Stranger	18:17:00	13-008	23:04:27	4.79	5	AwayFromNest	4.07
12-065R17E3P40-40unknown	12-065	1	4	4	0	4-Sep-13	2013	3	40	40	Stranger	18:17:00	13-008	23:06:18	4.83	5	AwayFromNest	4.03
12-065R17E3P40-40unknown	12-065	1	4	4	0	4-Sep-13	2013	3	40	40	Stranger	18:17:00	13-008	23:08:09	4.86	5	AwayFromNest	8.75
12-065R17E3P40-40unknown	12-065	1	4	4	0	4-Sep-13	2013	3	40	40	Stranger	18:17:00	13-008	23:11:07	4.91	5	AwayFromNest	9.37
12-065R17E3P40-40unknown	12-065	1	4	4	0	4-Sep-13	2013	3	40	40	Stranger	18:17:00	13-008	23:12:58	4.94	5	AwayFromNest	7.41
12-065R17E3P40-40unknown	12-065	1	4	4	0	4-Sep-13	2013	3	40	40	Stranger	18:17:00	13-008	23:14:49	4.97	5	AwayFromNest	4.44
12-071R18E3P40-40sire	12-071	1	2	3	0	10-Sep-13	2013	3	40	40	Sire	18:55:00	12-094	19:10:46	0.26	1	AwayFromNest	13.89
12-071R18E3P40-40sire	12-071	1	2	3	0	10-Sep-13	2013	3	40	40	Sire	18:55:00	12-094	19:12:37	0.29	1	AwayFromNest	13.29
12-071R18E3P40-40sire	12-071	1	2	3	0	10-Sep-13	2013	3	40	40	Sire	18:55:00	12-094	19:14:28	0.32	1	AwayFromNest	12.91
12-071R18E3P40-40sire	12-071	1	2	3	0	10-Sep-13	2013	3	40	40	Sire	18:55:00	12-094	19:17:27	0.37	1	AwayFromNest	13.06
12-071R18E3P40-40sire	12-071	1	2	3	0	10-Sep-13	2013	3	40	40	Sire	18:55:00	12-094	19:19:18	0.4	1	AwayFromNest	11.96
12-071R18E3P40-40sire	12-071	1	2	3	0	10-Sep-13	2013	3	40	40	Sire	18:55:00	12-094	19:24:06	0.48	1	AwayFromNest	7.98
12-071R18E3P40-40sire	12-071	1	2	3	0	10-Sep-13	2013	3	40	40	Sire	18:55:00	12-094	19:25:58	0.51	1	AwayFromNest	5.56
12-071R18E3P40-40sire	12-071	1	2	3	0	10-Sep-13	2013	3	40	40	Sire	18:55:00	12-094	19:27:49	0.54	1	AwayFromNest	9.57
12-071R18E3P40-40sire	12-071	1	2	3	0	10-Sep-13	2013	3	40	40	Sire	18:55:00	12-094	19:30:46	0.59	1	AwayFromNest	15.55
12-071R18E3P40-40sire	12-071	1	2	3	0	10-Sep-13	2013	3	40	40	Sire	18:55:00	12-094	19:39:17	0.73	1	AwayFromNest	12.26
12-071R18E3P40-40sire	12-071	1	2	3	0	10-Sep-13	2013	3	40	40	Sire	18:55:00	12-094	19:41:09	0.77	1	AwayFromNest	10.82
12-071R18E3P40-40sire	12-071	1	2	3	0	10-Sep-13	2013	3	40	40	Sire	18:55:00	12-094	19:44:07	0.82	1	AwayFromNest	6.98
12-071R18E3P40-40sire	12-071	1	2	3	0	10-Sep-13	2013	3	40	40	Sire	18:55:00	12-094	19:45:58	0.85	1	AwayFromNest	9.21
12-071R18E3P40-40sire	12-071	1	2	3	0	10-Sep-13	2013	3	40	40	Sire	18:55:00	12-094	19:47:49	0.88	1	AwayFromNest	10.89
12-071R18E3P40-40sire	12-071	1	2	3	0	10-Sep-13	2013	3	40	40	Sire	18:55:00	12-094	19:50:46	0.93	1	AwayFromNest	12.92
12-071R18E3P40-40sire	12-071	1	2	3	0	10-Sep-13	2013	3	40	40	Sire	18:55:00	12-094	23:32:37	4.62	5	AwayFromNest	8.23
12-071R18E3P40-40sire	12-071	1	2	3	0	10-Sep-13	2013	3	40	40	Sire	18:55:00	12-094	23:34:29	4.65	5	AwayFromNest	6.45
12-071R18E3P40-40sire	12-071	1	2	3	0	10-Sep-13	2013	3	40	40	Sire	18:55:00	12-094	23:37:26	4.7	5	AwayFromNest	7.79
12-071R18E3P40-40sire	12-071	1	2	3	0	10-Sep-13	2013	3	40	40	Sire	18:55:00	12-094	23:39:18	4.74	5	AwayFromNest	7.91
12-071R18E3P40-40sire	12-071	1	2	3	0	10-Sep-13	2013	3	40	40	Sire	18:55:00	12-094	23:44:07	4.82	5	AwayFromNest	14.7
12-071R18E3P40-40sire	12-071	1	2	3	0	10-Sep-13	2013	3	40	40	Sire	18:55:00	12-094	23:45:58	4.85	5	AwayFromNest	20.23
12-071R18E3P40-40sire	12-071	1	2	3	0	10-Sep-13	2013	3	40	40	Sire	18:55:00	12-094	23:47:49	4.88	5	AwayFromNest	18.94
12-071R18E3P40-40unknown	12-071	1	2	4	0	11-Sep-13	2013	3	40	40	Stranger	19:00:00	12-075	19:12:27	0.21	1	AwayFromNest	17.43
12-071R18E3P40-40unknown	12-071	1	2	4	0	11-Sep-13	2013	3	40	40	Stranger	19:00:00	12-075	19:14:18	0.24	1	AwayFromNest	11.77
12-071R18E3P40-40unknown	12-071	1	2	4	0	11-Sep-13	2013	3	40	40	Stranger	19:00:00	12-075	19:16:09	0.27	1	AwayFromNest	4.22
12-071R18E3P40-40unknown	12-071	1	2	4	0	11-Sep-13	2013	3	40	40	Stranger	19:00:00	12-075	19:39:07	0.65	1	AwayFromNest	17.83
12-071R18E3P40-40unknown	12-071	1	2	4	0	11-Sep-13	2013	3	40	40	Stranger	19:00:00	12-075	19:40:58	0.68	1	AwayFromNest	18.09
12-071R18E3P40-40unknown	12-071	1	2	4	0	11-Sep-13	2013	3	40	40	Stranger	19:00:00	12-075	19:42:49	0.71	1	AwayFromNest	15.46
12-071R18E3P40-40unknown	12-071	1	2	4	0	11-Sep-13	2013	3	40	40	Stranger	19:00:00	12-075	19:45:46	0.76	1	AwayFromNest	5.53
12-071R18E3P40-40unknown	12-071	1	2	4	0	11-Sep-13	2013	3	40	40	Stranger	19:00:00	12-075	19:47:37	0.79	1	AwayFromNest	15.51
12-071R18E3P40-40unknown	12-071	1	2	4	0	11-Sep-13	2013	3	40	40	Stranger	19:00:00	12-075	19:49:28	0.82	1	AwayFromNest	12.52
12-071R18E3P40-40unknown	12-071	1	2	4	0	11-Sep-13	2013	3	40	40	Stranger	19:00:00	12-075	19:52:26	0.87	1	AwayFromNest	16.48
12-071R18E3P40-40unknown	12-071	1	2	4	0	11-Sep-13	2013	3	40	40	Stranger	19:00:00	12-075	19:54:17	0.9	1	AwayFromNest	16.42
12-071R18E3P40-40unknown	12-071	1	2	4	0	11-Sep-13	2013	3	40	40	Stranger	19:00:00	12-075	19:56:08	0.94	1	AwayFromNest	14.79
12-071R18E3P40-40unknown	12-071	1	2	4	0	11-Sep-13	2013	3	40	40	Stranger	19:00:00	12-075	19:59:07	0.99	1	AwayFromNest	17.26
12-071R18E3P40-40unknown	12-071	1	2	4	0	11-Sep-13	2013	3	40	40	Stranger	19:00:00	12-075	20:02:50	1.05	2	AwayFromNest	15.3
12-071R18E3P40-40unknown	12-071	1	2	4	0	11-Sep-13	2013	3	40	40	Stranger	19:00:00	12-075	20:05:46	1.1	2	AwayFromNest	12.86
12-071R18E3P40-40unknown	12-071	1	2	4	0	11-Sep-13	2013	3	40	40	Stranger	19:00:00	12-075	20:07:37	1.13	2	AwayFromNest	16.02
12-071R18E3P40-40unknown	12-071	1	2	4	0	11-Sep-13	2013	3	40	40	Stranger	19:00:00	12-075	20:09:29	1.16	2	AwayFromNest	14.91
12-071R18E3P40-40unknown	12-071	1	2	4	0	11-Sep-13	2013	3	40	40	Stranger	19:00:00	12-075	20:12:26	1.21	2	AwayFromNest	14.54
12-071R18E3P40-40unknown	12-071	1	2	4	0	11-Sep-13	2013	3	40	40	Stranger	19:00:00	12-075	20:14:17	1.24	2	AwayFromNest	11.07
12-071R18E3P40-40unknown	12-071	1	2	4	0	11-Sep-13	2013	3	40	40	Stranger	19:00:00	12-075	20:16:08	1.27	2	AwayFromNest	7.72
12-071R18E3P40-40unknown	12-071	1	2	4	0	11-Sep-13	2013	3	40	40	Stranger	19:00:00	12-075	20:19:06	1.32	2	AwayFromNest	3.82
12-071R18E3P40-40unknown	12-071	1	2	4	0	11-Sep-13	2013	3	40	40	Stranger	19:00:00	12-075	20:20:58	1.35	2	AwayFromNest	2.77
12-071R18E3P40-40unknown	12-071	1	2	4	0	11-Sep-13	2013	3	40	40	Stranger	19:00:00	12-075	20:22:48	1.38	2	AwayFromNest	11.54
12-071R18E3P40-40unknown	12-071	1	2	4	0	11-Sep-13	2013	3	40	40	Stranger	19:00:00	12-075	20:25:46	1.43	2	AwayFromNest	4.29
12-071R18E3P40-40unknown	12-071	1	2	4	0	11-Sep-13	2013	3	40	40	Stranger	19:00:00	12-075	20:27:37	1.46	2	AwayFromNest	11.27
12-071R18E3P40-40unknown	12-071	1	2	4	0	11-Sep-13	2013	3	40	40	Stranger	19:00:00	12-075	20:29:28	1.49	2	AwayFromNest	7.2
12-071R18E3P40-40unknown	12-071	1	2	4	0	11-Sep-13	2013	3	40	40	Stranger	19:00:00	12-075	20:32:26	1.54	2	AwayFromNest	6.56
12-071R18E3P40-40unknown	12-071	1	2	4	0	11-Sep-13	2013	3	40	40	Stranger	19:00:00	12-075	20:34:17	1.57	2	AwayFromNest	1.86
12-071R18E3P40-40unknown	12-071	1	2	4	0	11-Sep-13	2013	3	40	40	Stranger	19:00:00	12-075	20:36:08	1.6	2	AwayFromNest	8.15
12-071R18E3P40-40unknown	12-071	1	2	4	0	11-Sep-13	2013	3	40	40	Stranger	19:00:00	12-075	20:39:08	1.65	2	AwayFromNest	7.96
12-071R18E3P40-40unknown	12-071	1	2	4	0	11-Sep-13	2013	3	40	40	Stranger	19:00:00	12-075	20:40:59	1.68	2	AwayFromNest	6.03
12-071R18E3P40-40unknown	12-071	1	2	4	0	11-Sep-13	2013	3	40	40	Stranger	19:00:00	12-075	20:42:50	1.71	2	AwayFromNest	6.96
12-071R18E3P40-40unknown	12-071	1	2	4	0	11-Sep-13	2013	3	40	40	Stranger	19:00:00	12-075	20:45:46	1.76	2	AwayFromNest	6.99
12-071R18E3P40-40unknown	12-071	1	2	4	0	11-Sep-13	2013	3	40	40	Stranger	19:00:00	12-075	20:47:38	1.79	2	AwayFromNest	7.77
12-071R18E3P40-40unknown	12-071	1	2	4	0	11-Sep-13	2013	3	40	40	Stranger	19:00:00	12-075	20:49:29	1.82	2	AwayFromNest	7.43
12-071R18E3P40-40unknown	12-071	1	2	4	0	11-Sep-13	2013	3	40	40	Stranger	19:00:00	12-075	20:52:26	1.87	2	AwayFromNest	10.05
12-071R18E3P40-40unknown	12-071	1	2	4	0	11-Sep-13	2013	3	40	40	Stranger	19:00:00	12-075	20:54:17	1.9	2	AwayFromNest	11.3
12-071R18E3P40-40unknown	12-071	1	2	4	0	11-Sep-13	2013	3	40	40	Stranger	19:00:00	12-075	22:32:26	3.54	4	AwayFromNest	6.46
12-071R18E3P40-40unknown	12-071	1	2	4	0	11-Sep-13	2013	3	40	40	Stranger	19:00:00	12-075	22:34:17	3.57	4	AwayFromNest	5.89
12-071R18E3P40-40unknown	12-071	1	2	4	0	11-Sep-13	2013	3	40	40	Stranger	19:00:00	12-075	22:36:08	3.6	4	AwayFromNest	8.06
12-071R18E3P40-40unknown	12-071	1	2	4	0	11-Sep-13	2013	3	40	40	Stranger	19:00:00	12-075	22:39:07	3.65	4	AwayFromNest	18.7
12-071R18E3P40-40unknown	12-071	1	2	4	0	11-Sep-13	2013	3	40	40	Stranger	19:00:00	12-075	22:40:58	3.68	4	AwayFromNest	11.06
12-071R18E3P40-40unknown	12-071	1	2	4	0	11-Sep-13	2013	3	40	40	Stranger	19:00:00	12-075	22:42:49	3.71	4	AwayFromNest	13.31
12-071R18E3P40-40unknown	12-071	1	2	4	0	11-Sep-13	2013	3	40	40	Stranger	19:00:00	12-075	22:45:46	3.76	4	AwayFromNest	11.94
12-071R18E3P40-40unknown	12-071	1	2	4	0	11-Sep-13	2013	3	40	40	Stranger	19:00:00	12-075	23:02:49	4.05	5	AwayFromNest	1.6
12-071R18E3P40-40unknown	12-071	1	2	4	0	11-Sep-13	2013	3	40	40	Stranger	19:00:00	12-075	23:05:46	4.1	5	AwayFromNest	4.83
12-071R18E3P40-40unknown	12-071	1	2	4	0	11-Sep-13	2013	3	40	40	Stranger	19:00:00	12-075	23:07:37	4.13	5	AwayFromNest	7.4
12-071R18E3P40-40unknown	12-071	1	2	4	0	11-Sep-13	2013	3	40	40	Stranger	19:00:00	12-075	23:09:28	4.16	5	AwayFromNest	6.01
12-071R18E3P40-40unknown	12-071	1	2	4	0	11-Sep-13	2013	3	40	40	Stranger	19:00:00	12-075	23:12:26	4.21	5	AwayFromNest	7.92
12-071R18E3P40-40unknown	12-071	1	2	4	0	11-Sep-13	2013	3	40	40	Stranger	19:00:00	12-075	23:14:18	4.24	5	AwayFromNest	13.86
12-071R18E3P40-40unknown	12-071	1	2	4	0	11-Sep-13	2013	3	40	40	Stranger	19:00:00	12-075	23:16:09	4.27	5	AwayFromNest	16.38
12-071R18E3P40-40unknown	12-071	1	2	4	0	11-Sep-13	2013	3	40	40	Stranger	19:00:00	12-075	23:19:06	4.32	5	AwayFromNest	20.14
12-071R18E3P40-40unknown	12-071	1	2	4	0	11-Sep-13	2013	3	40	40	Stranger	19:00:00	12-075	23:20:57	4.35	5	AwayFromNest	14.73
12-071R18E3P40-40unknown	12-071	1	2	4	0	11-Sep-13	2013	3	40	40	Stranger	19:00:00	12-075	23:22:49	4.38	5	AwayFromNest	15.95
12-071R18E3P40-40unknown	12-071	1	2	4	0	11-Sep-13	2013	3	40	40	Stranger	19:00:00	12-075	23:25:47	4.43	5	AwayFromNest	8.29
12-071R18E3P40-40unknown	12-071	1	2	4	0	11-Sep-13	2013	3	40	40	Stranger	19:00:00	12-075	23:27:38	4.46	5	AwayFromNest	9.36
12-071R18E3P40-40unknown	12-071	1	2	4	0	11-Sep-13	2013	3	40	40	Stranger	19:00:00	12-075	23:29:29	4.49	5	AwayFromNest	30.32
12-071R18E3P40-40unknown	12-071	1	2	4	0	11-Sep-13	2013	3	40	40	Stranger	19:00:00	12-075	23:32:27	4.54	5	AwayFromNest	39.14
12-071R18E3P40-40unknown	12-071	1	2	4	0	11-Sep-13	2013	3	40	40	Stranger	19:00:00	12-075	23:34:18	4.57	5	AwayFromNest	39.14
12-071R18E3P40-40unknown	12-071	1	2	4	0	11-Sep-13	2013	3	40	40	Stranger	19:00:00	12-075	23:36:09	4.6	5	AwayFromNest	33.79
12-071R18E3P40-40unknown	12-071	1	2	4	0	11-Sep-13	2013	3	40	40	Stranger	19:00:00	12-075	23:39:07	4.65	5	AwayFromNest	33.79
12-071R18E3P40-40unknown	12-071	1	2	4	0	11-Sep-13	2013	3	40	40	Stranger	19:00:00	12-075	23:40:59	4.68	5	AwayFromNest	34.48
12-071R18E3P40-40unknown	12-071	1	2	4	0	11-Sep-13	2013	3	40	40	Stranger	19:00:00	12-075	23:42:50	4.71	5	AwayFromNest	36.29
12-071R18E3P40-40unknown	12-071	1	2	4	0	11-Sep-13	2013	3	40	40	Stranger	19:00:00	12-075	23:45:46	4.76	5	AwayFromNest	36.47
12-071R18E3P40-40unknown	12-071	1	2	4	0	11-Sep-13	2013	3	40	40	Stranger	19:00:00	12-075	23:47:37	4.79	5	AwayFromNest	36.05
12-071R18E3P40-40unknown	12-071	1	2	4	0	11-Sep-13	2013	3	40	40	Stranger	19:00:00	12-075	23:49:29	4.82	5	AwayFromNest	23.28
12-071R18E3P40-40unknown	12-071	1	2	4	0	11-Sep-13	2013	3	40	40	Stranger	19:00:00	12-075	23:52:27	4.87	5	AwayFromNest	23.28
12-071R18E3P40-40unknown	12-071	1	2	4	0	11-Sep-13	2013	3	40	40	Stranger	19:00:00	12-075	23:54:18	4.91	5	AwayFromNest	35.85
12-071R18E3P40-40unknown	12-071	1	2	4	0	11-Sep-13	2013	3	40	40	Stranger	19:00:00	12-075	23:56:10	4.94	5	AwayFromNest	35.73
12-071R18E3P40-40unknown	12-071	1	2	4	0	11-Sep-13	2013	3	40	40	Stranger	19:00:00	12-075	23:59:07	4.99	5	AwayFromNest	34.8
12-083R16E3-2P40-40sire	12-083	1	3	3	0	29-Aug-13	2013	3	40	40	Sire	19:35:00	12-119	19:47:29	0.21	1	AwayFromNest	3.1
12-083R16E3-2P40-40sire	12-083	1	3	3	0	29-Aug-13	2013	3	40	40	Sire	19:35:00	12-119	19:50:27	0.26	1	AwayFromNest	8.63
12-083R16E3-2P40-40sire	12-083	1	3	3	0	29-Aug-13	2013	3	40	40	Sire	19:35:00	12-119	19:52:18	0.29	1	AwayFromNest	8.07
12-083R16E3-2P40-40sire	12-083	1	3	3	0	29-Aug-13	2013	3	40	40	Sire	19:35:00	12-119	19:54:09	0.32	1	AwayFromNest	4.29
12-083R16E3-2P40-40sire	12-083	1	3	3	0	29-Aug-13	2013	3	40	40	Sire	19:35:00	12-119	19:57:06	0.37	1	AwayFromNest	0.86
12-083R16E3-2P40-40sire	12-083	1	3	3	0	29-Aug-13	2013	3	40	40	Sire	19:35:00	12-119	20:10:27	0.59	1	AwayFromNest	8.01
12-083R16E3-2P40-40sire	12-083	1	3	3	0	29-Aug-13	2013	3	40	40	Sire	19:35:00	12-119	20:12:18	0.63	1	AwayFromNest	8.78
12-083R16E3-2P40-40sire	12-083	1	3	3	0	29-Aug-13	2013	3	40	40	Sire	19:35:00	12-119	20:14:09	0.66	1	AwayFromNest	6.13
12-083R16E3-2P40-40sire	12-083	1	3	3	0	29-Aug-13	2013	3	40	40	Sire	19:35:00	12-119	20:17:07	0.71	1	AwayFromNest	4.54
12-083R16E3-2P40-40sire	12-083	1	3	3	0	29-Aug-13	2013	3	40	40	Sire	19:35:00	12-119	20:18:58	0.74	1	AwayFromNest	4.7
12-083R16E3-2P40-40sire	12-083	1	3	3	0	29-Aug-13	2013	3	40	40	Sire	19:35:00	12-119	20:20:49	0.77	1	AwayFromNest	4.29
12-083R16E3-2P40-40sire	12-083	1	3	3	0	29-Aug-13	2013	3	40	40	Sire	19:35:00	12-119	20:23:46	0.82	1	AwayFromNest	5.67
12-083R16E3-2P40-40sire	12-083	1	3	3	0	29-Aug-13	2013	3	40	40	Sire	19:35:00	12-119	20:25:38	0.85	1	AwayFromNest	5.67
12-083R16E3-2P40-40sire	12-083	1	3	3	0	29-Aug-13	2013	3	40	40	Sire	19:35:00	12-119	20:27:29	0.88	1	AwayFromNest	10.08
12-083R16E3-2P40-40sire	12-083	1	3	3	0	29-Aug-13	2013	3	40	40	Sire	19:35:00	12-119	20:30:26	0.93	1	AwayFromNest	10.09
12-083R16E3-2P40-40sire	12-083	1	3	3	0	29-Aug-13	2013	3	40	40	Sire	19:35:00	12-119	20:32:18	0.96	1	AwayFromNest	2.96
12-083R16E3-2P40-40sire	12-083	1	3	3	0	29-Aug-13	2013	3	40	40	Sire	19:35:00	12-119	20:34:09	0.99	1	AwayFromNest	6.96
12-083R16E3-2P40-40sire	12-083	1	3	3	0	29-Aug-13	2013	3	40	40	Sire	19:35:00	12-119	21:05:38	1.51	2	AwayFromNest	7.6
12-083R16E3-2P40-40sire	12-083	1	3	3	0	29-Aug-13	2013	3	40	40	Sire	19:35:00	12-119	21:07:29	1.54	2	AwayFromNest	7.32
12-083R16E3-2P40-40sire	12-083	1	3	3	0	29-Aug-13	2013	3	40	40	Sire	19:35:00	12-119	21:10:26	1.59	2	AwayFromNest	5.94
12-083R16E3-2P40-40sire	12-083	1	3	3	0	29-Aug-13	2013	3	40	40	Sire	19:35:00	12-119	21:12:17	1.62	2	AwayFromNest	8.36
12-083R16E3-2P40-40sire	12-083	1	3	3	0	29-Aug-13	2013	3	40	40	Sire	19:35:00	12-119	21:14:09	1.66	2	AwayFromNest	4.32
12-083R16E3-2P40-40sire	12-083	1	3	3	0	29-Aug-13	2013	3	40	40	Sire	19:35:00	12-119	23:47:29	4.21	5	AwayFromNest	3.43
12-083R16E3-2P40-40sire	12-083	1	3	3	0	29-Aug-13	2013	3	40	40	Sire	19:35:00	12-119	0:18:58	4.74	5	AwayFromNest	14.9
12-083R16E3-2P40-40sire	12-083	1	3	3	0	29-Aug-13	2013	3	40	40	Sire	19:35:00	12-119	0:20:49	4.77	5	AwayFromNest	18.42
12-083R16E3-2P40-40sire	12-083	1	3	3	0	29-Aug-13	2013	3	40	40	Sire	19:35:00	12-119	0:23:46	4.82	5	AwayFromNest	11.68
12-083R16E3-2P40-40sire	12-083	1	3	3	0	29-Aug-13	2013	3	40	40	Sire	19:35:00	12-119	0:25:37	4.85	5	AwayFromNest	8.48
12-083R16E3-2P40-40sire	12-083	1	3	3	0	29-Aug-13	2013	3	40	40	Sire	19:35:00	12-119	0:27:29	4.88	5	AwayFromNest	1.9
12-083R16E3-2P40-40sire	12-083	1	3	3	0	29-Aug-13	2013	3	40	40	Sire	19:35:00	12-119	0:30:26	4.93	5	AwayFromNest	2.43
12-083R16E3-2P40-40sire	12-083	1	3	3	0	29-Aug-13	2013	3	40	40	Sire	19:35:00	12-119	0:32:17	4.96	5	AwayFromNest	5.19
12-083R16E3-2P40-40sire	12-083	1	3	3	0	29-Aug-13	2013	3	40	40	Sire	19:35:00	12-119	0:34:09	4.99	5	AwayFromNest	6.18
12-083R16E3-2P40-40unknown	12-083	1	3	2	0	28-Aug-13	2013	3	40	40	Stranger	19:35:00	13-007	19:55:28	0.34	1	AwayFromNest	3.21
12-083R16E3-2P40-40unknown	12-083	1	3	2	0	28-Aug-13	2013	3	40	40	Stranger	19:35:00	13-007	19:58:27	0.39	1	AwayFromNest	6.5
12-083R16E3-2P40-40unknown	12-083	1	3	2	0	28-Aug-13	2013	3	40	40	Stranger	19:35:00	13-007	20:00:18	0.43	1	AwayFromNest	17.84
12-083R16E3-2P40-40unknown	12-083	1	3	2	0	28-Aug-13	2013	3	40	40	Stranger	19:35:00	13-007	20:02:09	0.46	1	AwayFromNest	13.47
12-083R16E3-2P40-40unknown	12-083	1	3	2	0	28-Aug-13	2013	3	40	40	Stranger	19:35:00	13-007	20:06:57	0.54	1	AwayFromNest	10.8
12-083R16E3-2P40-40unknown	12-083	1	3	2	0	28-Aug-13	2013	3	40	40	Stranger	19:35:00	13-007	20:11:46	0.62	1	AwayFromNest	13.4
12-083R16E3-2P40-40unknown	12-083	1	3	2	0	28-Aug-13	2013	3	40	40	Stranger	19:35:00	13-007	20:13:37	0.65	1	AwayFromNest	12.46
12-083R16E3-2P40-40unknown	12-083	1	3	2	0	28-Aug-13	2013	3	40	40	Stranger	19:35:00	13-007	20:15:28	0.68	1	AwayFromNest	11.65
12-083R16E3-2P40-40unknown	12-083	1	3	2	0	28-Aug-13	2013	3	40	40	Stranger	19:35:00	13-007	20:18:26	0.73	1	AwayFromNest	3.6
12-083R16E3-2P40-40unknown	12-083	1	3	2	0	28-Aug-13	2013	3	40	40	Stranger	19:35:00	13-007	20:20:18	0.76	1	AwayFromNest	5.16
12-083R16E3-2P40-40unknown	12-083	1	3	2	0	28-Aug-13	2013	3	40	40	Stranger	19:35:00	13-007	20:22:09	0.79	1	AwayFromNest	4.37
12-083R16E3-2P40-40unknown	12-083	1	3	2	0	28-Aug-13	2013	3	40	40	Stranger	19:35:00	13-007	20:40:17	1.09	2	AwayFromNest	7.55
12-083R16E3-2P40-40unknown	12-083	1	3	2	0	28-Aug-13	2013	3	40	40	Stranger	19:35:00	13-007	20:42:08	1.12	2	AwayFromNest	13.16
12-083R16E3-2P40-40unknown	12-083	1	3	2	0	28-Aug-13	2013	3	40	40	Stranger	19:35:00	13-007	20:45:06	1.17	2	AwayFromNest	12.45
12-083R16E3-2P40-40unknown	12-083	1	3	2	0	28-Aug-13	2013	3	40	40	Stranger	19:35:00	13-007	20:51:46	1.28	2	AwayFromNest	11.57
12-083R16E3-2P40-40unknown	12-083	1	3	2	0	28-Aug-13	2013	3	40	40	Stranger	19:35:00	13-007	20:53:37	1.31	2	AwayFromNest	8.18
12-083R16E3-2P40-40unknown	12-083	1	3	2	0	28-Aug-13	2013	3	40	40	Stranger	19:35:00	13-007	20:55:29	1.34	2	AwayFromNest	8.68
12-083R16E3-2P40-40unknown	12-083	1	3	2	0	28-Aug-13	2013	3	40	40	Stranger	19:35:00	13-007	20:58:26	1.39	2	AwayFromNest	12.81
12-083R16E3-2P40-40unknown	12-083	1	3	2	0	28-Aug-13	2013	3	40	40	Stranger	19:35:00	13-007	21:00:18	1.43	2	AwayFromNest	9.64
12-083R16E3-2P40-40unknown	12-083	1	3	2	0	28-Aug-13	2013	3	40	40	Stranger	19:35:00	13-007	21:02:09	1.46	2	AwayFromNest	13.41
12-083R16E3-2P40-40unknown	12-083	1	3	2	0	28-Aug-13	2013	3	40	40	Stranger	19:35:00	13-007	23:05:06	3.51	4	AwayFromNest	2.7
12-083R16E3-2P40-40unknown	12-083	1	3	2	0	28-Aug-13	2013	3	40	40	Stranger	19:35:00	13-007	23:06:57	3.54	4	AwayFromNest	3.86
12-135R16E6-2P40-40ExpDayssire	12-135	1	4	7	0	29-Aug-13	2013	6	40	40	Sire	19:40:00	JT-018	19:52:39	0.21	1	AwayFromNest	12.25
12-135R16E6-2P40-40ExpDayssire	12-135	1	4	7	0	29-Aug-13	2013	6	40	40	Sire	19:40:00	JT-018	22:14:19	2.57	3	AwayFromNest	9.03
12-135R16E6-2P40-40ExpDayssire	12-135	1	4	7	0	29-Aug-13	2013	6	40	40	Sire	19:40:00	JT-018	22:19:59	2.66	3	AwayFromNest	9.08
12-135R16E6-2P40-40ExpDayssire	12-135	1	4	7	0	29-Aug-13	2013	6	40	40	Sire	19:40:00	JT-018	22:25:39	2.76	3	AwayFromNest	9.04
12-135R16E6-2P40-40ExpDayssire	12-135	1	4	7	0	29-Aug-13	2013	6	40	40	Sire	19:40:00	JT-018	22:31:19	2.85	3	AwayFromNest	8.63
12-135R16E6-2P40-40ExpDaysunknown	12-135	1	4	6	0	28-Aug-13	2013	6	40	40	Stranger	19:40:00	12-023	19:47:39	0.12	1	AwayFromNest	14.26
12-135R16E6-2P40-40ExpDaysunknown	12-135	1	4	6	0	28-Aug-13	2013	6	40	40	Stranger	19:40:00	12-023	20:15:59	0.6	1	AwayFromNest	8.37
12-135R16E6-2P40-40ExpDaysunknown	12-135	1	4	6	0	28-Aug-13	2013	6	40	40	Stranger	19:40:00	12-023	20:32:59	0.88	1	AwayFromNest	9.41
12-135R16E6-2P40-40ExpDaysunknown	12-135	1	4	6	0	28-Aug-13	2013	6	40	40	Stranger	19:40:00	12-023	21:06:59	1.45	2	AwayFromNest	11.31
12-135R16E6-2P40-40ExpDaysunknown	12-135	1	4	6	0	28-Aug-13	2013	6	40	40	Stranger	19:40:00	12-023	21:23:59	1.73	2	AwayFromNest	13.55
12-135R16E6-2P40-40ExpDaysunknown	12-135	1	4	6	0	28-Aug-13	2013	6	40	40	Stranger	19:40:00	12-023	22:14:59	2.58	3	AwayFromNest	8.4
12-135R16E6-2P40-40ExpDaysunknown	12-135	1	4	6	0	28-Aug-13	2013	6	40	40	Stranger	19:40:00	12-023	23:34:19	3.9	4	AwayFromNest	10.1
12-135R16E6-2P40-40ExpDaysunknown	12-135	1	4	6	0	28-Aug-13	2013	6	40	40	Stranger	19:40:00	12-023	23:39:59	4	4	AwayFromNest	10.38
12-135R16E6-2P40-40ExpDaysunknown	12-135	1	4	6	0	28-Aug-13	2013	6	40	40	Stranger	19:40:00	12-023	23:51:19	4.19	5	AwayFromNest	11.86
12-135R16E6-2P40-40ExpDaysunknown	12-135	1	4	6	0	28-Aug-13	2013	6	40	40	Stranger	19:40:00	12-023	23:56:59	4.28	5	AwayFromNest	11.91
12-135R16E6-2P40-40ExpDaysunknown	12-135	1	4	6	0	28-Aug-13	2013	6	40	40	Stranger	19:40:00	12-023	0:36:39	4.94	5	AwayFromNest	10.72
13-159R17E8P40-40sire	13-159	1	4	5	0	5-Sep-13	2013	8	40	40	Sire	19:47:00	12-096	20:01:16	0.24	1	AwayFromNest	12.2
13-159R17E8P40-40sire	13-159	1	4	5	0	5-Sep-13	2013	8	40	40	Sire	19:47:00	12-096	20:03:07	0.27	1	AwayFromNest	13.14
13-159R17E8P40-40sire	13-159	1	4	5	0	5-Sep-13	2013	8	40	40	Sire	19:47:00	12-096	20:04:58	0.3	1	AwayFromNest	11.49
13-159R17E8P40-40sire	13-159	1	4	5	0	5-Sep-13	2013	8	40	40	Sire	19:47:00	12-096	20:07:56	0.35	1	AwayFromNest	10.82
13-159R17E8P40-40sire	13-159	1	4	5	0	5-Sep-13	2013	8	40	40	Sire	19:47:00	12-096	20:09:47	0.38	1	AwayFromNest	7.82
13-159R17E8P40-40sire	13-159	1	4	5	0	5-Sep-13	2013	8	40	40	Sire	19:47:00	12-096	20:11:38	0.41	1	AwayFromNest	6.19
13-159R17E8P40-40sire	13-159	1	4	5	0	5-Sep-13	2013	8	40	40	Sire	19:47:00	12-096	20:14:36	0.46	1	AwayFromNest	5.24
13-159R17E8P40-40sire	13-159	1	4	5	0	5-Sep-13	2013	8	40	40	Sire	19:47:00	12-096	20:16:27	0.49	1	AwayFromNest	9.9
13-159R17E8P40-40sire	13-159	1	4	5	0	5-Sep-13	2013	8	40	40	Sire	19:47:00	12-096	20:21:16	0.57	1	AwayFromNest	9.52
13-159R17E8P40-40sire	13-159	1	4	5	0	5-Sep-13	2013	8	40	40	Sire	19:47:00	12-096	20:23:07	0.61	1	AwayFromNest	13.19
13-159R17E8P40-40sire	13-159	1	4	5	0	5-Sep-13	2013	8	40	40	Sire	19:47:00	12-096	20:24:58	0.64	1	AwayFromNest	11.55
13-159R17E8P40-40sire	13-159	1	4	5	0	5-Sep-13	2013	8	40	40	Sire	19:47:00	12-096	20:27:56	0.69	1	AwayFromNest	12.07
13-159R17E8P40-40sire	13-159	1	4	5	0	5-Sep-13	2013	8	40	40	Sire	19:47:00	12-096	20:29:47	0.72	1	AwayFromNest	19.83
13-159R17E8P40-40sire	13-159	1	4	5	0	5-Sep-13	2013	8	40	40	Sire	19:47:00	12-096	20:31:38	0.75	1	AwayFromNest	19.14
13-159R17E8P40-40sire	13-159	1	4	5	0	5-Sep-13	2013	8	40	40	Sire	19:47:00	12-096	20:34:36	0.8	1	AwayFromNest	21.32
13-159R17E8P40-40sire	13-159	1	4	5	0	5-Sep-13	2013	8	40	40	Sire	19:47:00	12-096	20:36:27	0.83	1	AwayFromNest	21.77
13-159R17E8P40-40sire	13-159	1	4	5	0	5-Sep-13	2013	8	40	40	Sire	19:47:00	12-096	20:38:18	0.86	1	AwayFromNest	21.13
13-159R17E8P40-40sire	13-159	1	4	5	0	5-Sep-13	2013	8	40	40	Sire	19:47:00	12-096	20:41:16	0.91	1	AwayFromNest	21.99
13-159R17E8P40-40sire	13-159	1	4	5	0	5-Sep-13	2013	8	40	40	Sire	19:47:00	12-096	20:43:07	0.94	1	AwayFromNest	17.37
13-159R17E8P40-40sire	13-159	1	4	5	0	5-Sep-13	2013	8	40	40	Sire	19:47:00	12-096	20:44:58	0.97	1	AwayFromNest	16.91
13-159R17E8P40-40sire	13-159	1	4	5	0	5-Sep-13	2013	8	40	40	Sire	19:47:00	12-096	20:47:56	1.02	2	AwayFromNest	14.14
13-159R17E8P40-40sire	13-159	1	4	5	0	5-Sep-13	2013	8	40	40	Sire	19:47:00	12-096	20:49:47	1.05	2	AwayFromNest	10.71
13-159R17E8P40-40sire	13-159	1	4	5	0	5-Sep-13	2013	8	40	40	Sire	19:47:00	12-096	20:51:38	1.08	2	AwayFromNest	12.03
13-159R17E8P40-40sire	13-159	1	4	5	0	5-Sep-13	2013	8	40	40	Sire	19:47:00	12-096	20:54:36	1.13	2	AwayFromNest	13.23
13-159R17E8P40-40sire	13-159	1	4	5	0	5-Sep-13	2013	8	40	40	Sire	19:47:00	12-096	20:56:27	1.16	2	AwayFromNest	15.2
13-159R17E8P40-40sire	13-159	1	4	5	0	5-Sep-13	2013	8	40	40	Sire	19:47:00	12-096	20:58:18	1.19	2	AwayFromNest	13.25
13-159R17E8P40-40sire	13-159	1	4	5	0	5-Sep-13	2013	8	40	40	Sire	19:47:00	12-096	22:18:17	2.52	3	AwayFromNest	13.43
13-159R17E8P40-40sire	13-159	1	4	5	0	5-Sep-13	2013	8	40	40	Sire	19:47:00	12-096	22:34:36	2.8	3	AwayFromNest	16.33
13-159R17E8P40-40sire	13-159	1	4	5	0	5-Sep-13	2013	8	40	40	Sire	19:47:00	12-096	23:11:38	3.41	4	AwayFromNest	20.59
13-159R17E8P40-40sire	13-159	1	4	5	0	5-Sep-13	2013	8	40	40	Sire	19:47:00	12-096	23:41:16	3.91	4	AwayFromNest	7.74
13-159R17E8P40-40sire	13-159	1	4	5	0	5-Sep-13	2013	8	40	40	Sire	19:47:00	12-096	23:43:07	3.94	4	AwayFromNest	10.56
13-159R17E8P40-40sire	13-159	1	4	5	0	5-Sep-13	2013	8	40	40	Sire	19:47:00	12-096	23:44:58	3.97	4	AwayFromNest	9.15
13-159R17E8P40-40sire	13-159	1	4	5	0	5-Sep-13	2013	8	40	40	Sire	19:47:00	12-096	23:47:56	4.02	5	AwayFromNest	12.99
13-159R17E8P40-40sire	13-159	1	4	5	0	5-Sep-13	2013	8	40	40	Sire	19:47:00	12-096	23:49:47	4.05	5	AwayFromNest	11.67
13-159R17E8P40-40sire	13-159	1	4	5	0	5-Sep-13	2013	8	40	40	Sire	19:47:00	12-096	23:51:38	4.08	5	AwayFromNest	17.87
13-159R17E8P40-40sire	13-159	1	4	5	0	5-Sep-13	2013	8	40	40	Sire	19:47:00	12-096	23:54:36	4.13	5	AwayFromNest	15.63
13-159R17E8P40-40sire	13-159	1	4	5	0	5-Sep-13	2013	8	40	40	Sire	19:47:00	12-096	23:56:27	4.16	5	AwayFromNest	16.49
13-159R17E8P40-40sire	13-159	1	4	5	0	5-Sep-13	2013	8	40	40	Sire	19:47:00	12-096	23:58:18	4.19	5	AwayFromNest	20.99
13-159R17E8P40-40sire	13-159	1	4	5	0	5-Sep-13	2013	8	40	40	Sire	19:47:00	12-096	0:01:16	4.24	5	AwayFromNest	21.87
13-159R17E8P40-40sire	13-159	1	4	5	0	5-Sep-13	2013	8	40	40	Sire	19:47:00	12-096	0:03:07	4.27	5	AwayFromNest	22.77
13-159R17E8P40-40sire	13-159	1	4	5	0	5-Sep-13	2013	8	40	40	Sire	19:47:00	12-096	0:04:58	4.3	5	AwayFromNest	15.56
13-159R17E8P40-40sire	13-159	1	4	5	0	5-Sep-13	2013	8	40	40	Sire	19:47:00	12-096	0:07:56	4.35	5	AwayFromNest	16.7
13-159R17E8P40-40sire	13-159	1	4	5	0	5-Sep-13	2013	8	40	40	Sire	19:47:00	12-096	0:09:47	4.38	5	AwayFromNest	15.33
13-159R17E8P40-40sire	13-159	1	4	5	0	5-Sep-13	2013	8	40	40	Sire	19:47:00	12-096	0:11:38	4.41	5	AwayFromNest	19.03
13-159R17E8P40-40sire	13-159	1	4	5	0	5-Sep-13	2013	8	40	40	Sire	19:47:00	12-096	0:14:36	4.46	5	AwayFromNest	16.39
13-159R17E8P40-40sire	13-159	1	4	5	0	5-Sep-13	2013	8	40	40	Sire	19:47:00	12-096	0:16:27	4.49	5	AwayFromNest	15.26
13-159R17E8P40-40sire	13-159	1	4	5	0	5-Sep-13	2013	8	40	40	Sire	19:47:00	12-096	0:18:18	4.53	5	AwayFromNest	13.59
13-159R17E8P40-40sire	13-159	1	4	5	0	5-Sep-13	2013	8	40	40	Sire	19:47:00	12-096	0:21:16	4.57	5	AwayFromNest	13.19
13-159R17E8P40-40sire	13-159	1	4	5	0	5-Sep-13	2013	8	40	40	Sire	19:47:00	12-096	0:23:07	4.61	5	AwayFromNest	20.45
13-159R17E8P40-40sire	13-159	1	4	5	0	5-Sep-13	2013	8	40	40	Sire	19:47:00	12-096	0:24:58	4.64	5	AwayFromNest	20.45
13-159R17E8P40-40sire	13-159	1	4	5	0	5-Sep-13	2013	8	40	40	Sire	19:47:00	12-096	0:27:56	4.69	5	AwayFromNest	20.53
13-159R17E8P40-40sire	13-159	1	4	5	0	5-Sep-13	2013	8	40	40	Sire	19:47:00	12-096	0:29:47	4.72	5	AwayFromNest	21.11
13-159R17E8P40-40sire	13-159	1	4	5	0	5-Sep-13	2013	8	40	40	Sire	19:47:00	12-096	0:31:38	4.75	5	AwayFromNest	20.27
13-159R17E8P40-40sire	13-159	1	4	5	0	5-Sep-13	2013	8	40	40	Sire	19:47:00	12-096	0:34:36	4.8	5	AwayFromNest	18.17
13-159R17E8P40-40sire	13-159	1	4	5	0	5-Sep-13	2013	8	40	40	Sire	19:47:00	12-096	0:36:27	4.83	5	AwayFromNest	15.03
13-159R17E8P40-40sire	13-159	1	4	5	0	5-Sep-13	2013	8	40	40	Sire	19:47:00	12-096	0:38:18	4.86	5	AwayFromNest	11.32
13-159R17E8P40-40sire	13-159	1	4	5	0	5-Sep-13	2013	8	40	40	Sire	19:47:00	12-096	0:41:16	4.91	5	AwayFromNest	17.39
13-159R17E8P40-40unknown	13-159	1	4	4	0	4-Sep-13	2013	8	40	40	Stranger	19:48:00	12-133	19:56:26	0.14	1	AwayFromNest	8.11
13-159R17E8P40-40unknown	13-159	1	4	4	0	4-Sep-13	2013	8	40	40	Stranger	19:48:00	12-133	19:58:17	0.17	1	AwayFromNest	13.7
13-159R17E8P40-40unknown	13-159	1	4	4	0	4-Sep-13	2013	8	40	40	Stranger	19:48:00	12-133	20:06:48	0.31	1	AwayFromNest	10.23
13-159R17E8P40-40unknown	13-159	1	4	4	0	4-Sep-13	2013	8	40	40	Stranger	19:48:00	12-133	20:09:46	0.36	1	AwayFromNest	10.54
13-159R17E8P40-40unknown	13-159	1	4	4	0	4-Sep-13	2013	8	40	40	Stranger	19:48:00	12-133	20:11:37	0.39	1	AwayFromNest	12.78
13-159R17E8P40-40unknown	13-159	1	4	4	0	4-Sep-13	2013	8	40	40	Stranger	19:48:00	12-133	20:13:28	0.42	1	AwayFromNest	13.29
13-159R17E8P40-40unknown	13-159	1	4	4	0	4-Sep-13	2013	8	40	40	Stranger	19:48:00	12-133	20:16:26	0.47	1	AwayFromNest	16.92
13-159R17E8P40-40unknown	13-159	1	4	4	0	4-Sep-13	2013	8	40	40	Stranger	19:48:00	12-133	20:18:17	0.5	1	AwayFromNest	14.33
13-159R17E8P40-40unknown	13-159	1	4	4	0	4-Sep-13	2013	8	40	40	Stranger	19:48:00	12-133	20:20:08	0.54	1	AwayFromNest	13.53
13-159R17E8P40-40unknown	13-159	1	4	4	0	4-Sep-13	2013	8	40	40	Stranger	19:48:00	12-133	20:40:08	0.87	1	AwayFromNest	25.12
13-159R17E8P40-40unknown	13-159	1	4	4	0	4-Sep-13	2013	8	40	40	Stranger	19:48:00	12-133	20:43:06	0.92	1	AwayFromNest	25.11
13-159R17E8P40-40unknown	13-159	1	4	4	0	4-Sep-13	2013	8	40	40	Stranger	19:48:00	12-133	20:51:37	1.06	2	AwayFromNest	20.38
13-159R17E8P40-40unknown	13-159	1	4	4	0	4-Sep-13	2013	8	40	40	Stranger	19:48:00	12-133	21:16:26	1.47	2	AwayFromNest	15.71
13-159R17E8P40-40unknown	13-159	1	4	4	0	4-Sep-13	2013	8	40	40	Stranger	19:48:00	12-133	21:36:26	1.81	2	AwayFromNest	19.74
13-159R17E8P40-40unknown	13-159	1	4	4	0	4-Sep-13	2013	8	40	40	Stranger	19:48:00	12-133	21:38:17	1.84	2	AwayFromNest	12.15
13-159R17E8P40-40unknown	13-159	1	4	4	0	4-Sep-13	2013	8	40	40	Stranger	19:48:00	12-133	21:40:08	1.87	2	AwayFromNest	8.88
13-159R17E8P40-40unknown	13-159	1	4	4	0	4-Sep-13	2013	8	40	40	Stranger	19:48:00	12-133	21:43:06	1.92	2	AwayFromNest	8.79
13-159R17E8P40-40unknown	13-159	1	4	4	0	4-Sep-13	2013	8	40	40	Stranger	19:48:00	12-133	21:44:57	1.95	2	AwayFromNest	9.38
13-159R17E8P40-40unknown	13-159	1	4	4	0	4-Sep-13	2013	8	40	40	Stranger	19:48:00	12-133	21:46:48	1.98	2	AwayFromNest	11.71
13-159R17E8P40-40unknown	13-159	1	4	4	0	4-Sep-13	2013	8	40	40	Stranger	19:48:00	12-133	21:49:46	2.03	3	AwayFromNest	13.34
13-159R17E8P40-40unknown	13-159	1	4	4	0	4-Sep-13	2013	8	40	40	Stranger	19:48:00	12-133	21:51:37	2.06	3	AwayFromNest	14.3
13-159R17E8P40-40unknown	13-159	1	4	4	0	4-Sep-13	2013	8	40	40	Stranger	19:48:00	12-133	21:53:28	2.09	3	AwayFromNest	16.01
13-159R17E8P40-40unknown	13-159	1	4	4	0	4-Sep-13	2013	8	40	40	Stranger	19:48:00	12-133	22:09:46	2.36	3	AwayFromNest	15.49
13-159R17E8P40-40unknown	13-159	1	4	4	0	4-Sep-13	2013	8	40	40	Stranger	19:48:00	12-133	22:20:08	2.54	3	AwayFromNest	16.8
13-159R17E8P40-40unknown	13-159	1	4	4	0	4-Sep-13	2013	8	40	40	Stranger	19:48:00	12-133	23:03:06	3.25	4	AwayFromNest	9.21
13-159R17E8P40-40unknown	13-159	1	4	4	0	4-Sep-13	2013	8	40	40	Stranger	19:48:00	12-133	23:04:57	3.28	4	AwayFromNest	8.31
13-159R17E8P40-40unknown	13-159	1	4	4	0	4-Sep-13	2013	8	40	40	Stranger	19:48:00	12-133	23:06:48	3.31	4	AwayFromNest	4.99
13-159R17E8P40-40unknown	13-159	1	4	4	0	4-Sep-13	2013	8	40	40	Stranger	19:48:00	12-133	23:09:46	3.36	4	AwayFromNest	4.35
13-159R17E8P40-40unknown	13-159	1	4	4	0	4-Sep-13	2013	8	40	40	Stranger	19:48:00	12-133	23:11:37	3.39	4	AwayFromNest	7.18
13-159R17E8P40-40unknown	13-159	1	4	4	0	4-Sep-13	2013	8	40	40	Stranger	19:48:00	12-133	23:13:28	3.42	4	AwayFromNest	9.08
13-159R17E8P40-40unknown	13-159	1	4	4	0	4-Sep-13	2013	8	40	40	Stranger	19:48:00	12-133	23:16:26	3.47	4	AwayFromNest	7.98
13-159R17E8P40-40unknown	13-159	1	4	4	0	4-Sep-13	2013	8	40	40	Stranger	19:48:00	12-133	23:18:17	3.5	4	AwayFromNest	10.09
13-159R17E8P40-40unknown	13-159	1	4	4	0	4-Sep-13	2013	8	40	40	Stranger	19:48:00	12-133	0:20:08	4.54	5	AwayFromNest	20.03
13-159R17E8P40-40unknown	13-159	1	4	4	0	4-Sep-13	2013	8	40	40	Stranger	19:48:00	12-133	0:26:48	4.65	5	AwayFromNest	6.57
13-159R17E8P40-40unknown	13-159	1	4	4	0	4-Sep-13	2013	8	40	40	Stranger	19:48:00	12-133	0:33:28	4.76	5	AwayFromNest	16.72
13-159R17E8P40-40unknown	13-159	1	4	4	0	4-Sep-13	2013	8	40	40	Stranger	19:48:00	12-133	0:44:57	4.95	5	AwayFromNest	14.74
13-283R23E8P40-40-before-1-2sire	13-283	1	6	0	0	6-Aug-14	2014	8	40	40	Sire	19:51:00	13-298	20:38:17	0.79	1	AwayFromNest	5.28
13-283R23E8P40-40-before-1-2sire	13-283	1	6	0	0	6-Aug-14	2014	8	40	40	Sire	19:51:00	13-298	20:40:08	0.82	1	AwayFromNest	6.84
13-283R23E8P40-40-before-1-2sire	13-283	1	6	0	0	6-Aug-14	2014	8	40	40	Sire	19:51:00	13-298	20:43:06	0.87	1	AwayFromNest	10.37
13-283R23E8P40-40-before-1-2sire	13-283	1	6	0	0	6-Aug-14	2014	8	40	40	Sire	19:51:00	13-298	20:49:46	0.98	1	AwayFromNest	8.1
13-283R23E8P40-40-before-1-2sire	13-283	1	6	0	0	6-Aug-14	2014	8	40	40	Sire	19:51:00	13-298	20:51:37	1.01	2	AwayFromNest	7.27
13-283R23E8P40-40-before-1-2sire	13-283	1	6	0	0	6-Aug-14	2014	8	40	40	Sire	19:51:00	13-298	20:53:28	1.04	2	AwayFromNest	7.45
13-283R23E8P40-40-before-1-2sire	13-283	1	6	0	0	6-Aug-14	2014	8	40	40	Sire	19:51:00	13-298	20:56:26	1.09	2	AwayFromNest	7.58
13-283R23E8P40-40-before-1-2sire	13-283	1	6	0	0	6-Aug-14	2014	8	40	40	Sire	19:51:00	13-298	21:03:06	1.2	2	AwayFromNest	10.51
13-283R23E8P40-40-before-1-2sire	13-283	1	6	0	0	6-Aug-14	2014	8	40	40	Sire	19:51:00	13-298	21:04:57	1.23	2	AwayFromNest	10.32
13-283R23E8P40-40-before-1-2sire	13-283	1	6	0	0	6-Aug-14	2014	8	40	40	Sire	19:51:00	13-298	21:09:46	1.31	2	AwayFromNest	8.3
13-283R23E8P40-40-before-1-2sire	13-283	1	6	0	0	6-Aug-14	2014	8	40	40	Sire	19:51:00	13-298	0:18:17	4.45	5	AwayFromNest	1.73
13-283R23E8P40-40-before-1-2sire	13-283	1	6	0	0	6-Aug-14	2014	8	40	40	Sire	19:51:00	13-298	0:20:08	4.49	5	AwayFromNest	5.86
13-283R23E8P40-40-before-1-2sire	13-283	1	6	0	0	6-Aug-14	2014	8	40	40	Sire	19:51:00	13-298	0:23:06	4.54	5	AwayFromNest	5.47
13-283R23E8P40-40-before-1-2sire	13-283	1	6	0	0	6-Aug-14	2014	8	40	40	Sire	19:51:00	13-298	0:24:57	4.57	5	AwayFromNest	3.74
13-283R23E8P40-40-before-1-2sire	13-283	1	6	0	0	6-Aug-14	2014	8	40	40	Sire	19:51:00	13-298	0:26:48	4.6	5	AwayFromNest	2.45
13-283R23E8P40-40-before-1-2sire	13-283	1	6	0	0	6-Aug-14	2014	8	40	40	Sire	19:51:00	13-298	0:29:46	4.65	5	AwayFromNest	5.59
13-283R23E8P40-40-before-1-2sire	13-283	1	6	0	0	6-Aug-14	2014	8	40	40	Sire	19:51:00	13-298	0:31:37	4.68	5	AwayFromNest	2.81
13-283R23E8P40-40-before-1-2sire	13-283	1	6	0	0	6-Aug-14	2014	8	40	40	Sire	19:51:00	13-298	0:33:28	4.71	5	AwayFromNest	4.47
13-283R23E8P40-40-before-1-2sire	13-283	1	6	0	0	6-Aug-14	2014	8	40	40	Sire	19:51:00	13-298	0:36:26	4.76	5	AwayFromNest	4.48
13-283R23E8P40-40-before-1-2sire	13-283	1	6	0	0	6-Aug-14	2014	8	40	40	Sire	19:51:00	13-298	0:38:17	4.79	5	AwayFromNest	4.3
13-283R23E8P40-40-before-1-2sire	13-283	1	6	0	0	6-Aug-14	2014	8	40	40	Sire	19:51:00	13-298	0:40:08	4.82	5	AwayFromNest	4.41
13-283R23E8P40-40-before-1-2sire	13-283	1	6	0	0	6-Aug-14	2014	8	40	40	Sire	19:51:00	13-298	0:43:06	4.87	5	AwayFromNest	6.86
13-283R23E8P40-40-before-1-2sire	13-283	1	6	0	0	6-Aug-14	2014	8	40	40	Sire	19:51:00	13-298	0:44:57	4.9	5	AwayFromNest	4.7
13-283R23E8P40-40-before-1-2sire	13-283	1	6	0	0	6-Aug-14	2014	8	40	40	Sire	19:51:00	13-298	0:46:48	4.93	5	AwayFromNest	6.61
13-283R23E8P40-40-before-1-2unknown	13-283	1	6	1	0	7-Aug-14	2014	8	40	40	Stranger	19:51:00	14-008	20:38:58	0.8	1	AwayFromNest	1.9
13-283R23E8P40-40-before-1-2unknown	13-283	1	6	1	0	7-Aug-14	2014	8	40	40	Stranger	19:51:00	14-008	20:41:57	0.85	1	AwayFromNest	2.77
13-283R23E8P40-40-before-1-2unknown	13-283	1	6	1	0	7-Aug-14	2014	8	40	40	Stranger	19:51:00	14-008	20:43:48	0.88	1	AwayFromNest	2.5
13-283R23E8P40-40-before-1-2unknown	13-283	1	6	1	0	7-Aug-14	2014	8	40	40	Stranger	19:51:00	14-008	20:45:39	0.91	1	AwayFromNest	0.33
13-283R23E8P40-40-before-1-2unknown	13-283	1	6	1	0	7-Aug-14	2014	8	40	40	Stranger	19:51:00	14-008	20:48:36	0.96	1	AwayFromNest	0.26
13-283R23E8P40-40-before-1-2unknown	13-283	1	6	1	0	7-Aug-14	2014	8	40	40	Stranger	19:51:00	14-008	20:50:27	0.99	1	AwayFromNest	0.46
13-283R23E8P40-40-before-1-2unknown	13-283	1	6	1	0	7-Aug-14	2014	8	40	40	Stranger	19:51:00	14-008	20:52:18	1.02	2	AwayFromNest	3.48
13-283R23E8P40-40-before-1-2unknown	13-283	1	6	1	0	7-Aug-14	2014	8	40	40	Stranger	19:51:00	14-008	20:55:17	1.07	2	AwayFromNest	9.45
13-283R23E8P40-40-before-1-2unknown	13-283	1	6	1	0	7-Aug-14	2014	8	40	40	Stranger	19:51:00	14-008	20:57:08	1.1	2	AwayFromNest	8.79
13-283R23E8P40-40-before-1-2unknown	13-283	1	6	1	0	7-Aug-14	2014	8	40	40	Stranger	19:51:00	14-008	20:58:59	1.13	2	AwayFromNest	1.08
13-283R23E8P40-40-before-1-2unknown	13-283	1	6	1	0	7-Aug-14	2014	8	40	40	Stranger	19:51:00	14-008	21:01:56	1.18	2	AwayFromNest	1.36
13-283R23E8P40-40-before-1-2unknown	13-283	1	6	1	0	7-Aug-14	2014	8	40	40	Stranger	19:51:00	14-008	21:03:47	1.21	2	AwayFromNest	1.7
13-283R23E8P40-40-before-1-2unknown	13-283	1	6	1	0	7-Aug-14	2014	8	40	40	Stranger	19:51:00	14-008	21:05:38	1.24	2	AwayFromNest	1.35
13-283R23E8P40-40-before-1-2unknown	13-283	1	6	1	0	7-Aug-14	2014	8	40	40	Stranger	19:51:00	14-008	21:08:37	1.29	2	AwayFromNest	7.67
13-283R23E8P40-40-before-1-2unknown	13-283	1	6	1	0	7-Aug-14	2014	8	40	40	Stranger	19:51:00	14-008	21:10:28	1.32	2	AwayFromNest	6.39
13-283R23E8P40-40-before-1-2unknown	13-283	1	6	1	0	7-Aug-14	2014	8	40	40	Stranger	19:51:00	14-008	21:12:19	1.36	2	AwayFromNest	10.01
13-283R23E8P40-40-before-1-2unknown	13-283	1	6	1	0	7-Aug-14	2014	8	40	40	Stranger	19:51:00	14-008	21:15:16	1.4	2	AwayFromNest	12.06
13-283R23E8P40-40-before-1-2unknown	13-283	1	6	1	0	7-Aug-14	2014	8	40	40	Stranger	19:51:00	14-008	21:17:07	1.44	2	AwayFromNest	11.96
13-283R23E8P40-40-before-1-2unknown	13-283	1	6	1	0	7-Aug-14	2014	8	40	40	Stranger	19:51:00	14-008	21:18:58	1.47	2	AwayFromNest	12.54
13-283R23E8P40-40-before-1-2unknown	13-283	1	6	1	0	7-Aug-14	2014	8	40	40	Stranger	19:51:00	14-008	21:21:56	1.52	2	AwayFromNest	6.39
13-283R23E8P40-40-before-1-2unknown	13-283	1	6	1	0	7-Aug-14	2014	8	40	40	Stranger	19:51:00	14-008	21:23:47	1.55	2	AwayFromNest	8.33
13-283R23E8P40-40-before-1-2unknown	13-283	1	6	1	0	7-Aug-14	2014	8	40	40	Stranger	19:51:00	14-008	0:28:36	4.63	5	AwayFromNest	4.14
13-283R23E8P40-40-before-1-2unknown	13-283	1	6	1	0	7-Aug-14	2014	8	40	40	Stranger	19:51:00	14-008	0:30:27	4.66	5	AwayFromNest	4.34
13-283R23E8P40-40-before-1-2unknown	13-283	1	6	1	0	7-Aug-14	2014	8	40	40	Stranger	19:51:00	14-008	0:32:18	4.69	5	AwayFromNest	3.85
13-283R23E8P40-40-before-1-2unknown	13-283	1	6	1	0	7-Aug-14	2014	8	40	40	Stranger	19:51:00	14-008	0:35:16	4.74	5	AwayFromNest	5.58
13-283R23E8P40-40-before-1-2unknown	13-283	1	6	1	0	7-Aug-14	2014	8	40	40	Stranger	19:51:00	14-008	0:37:07	4.77	5	AwayFromNest	4.99
13-283R23E8P40-40-before-1-2unknown	13-283	1	6	1	0	7-Aug-14	2014	8	40	40	Stranger	19:51:00	14-008	0:38:58	4.8	5	AwayFromNest	5.02
13-283R23E8P40-40-before-1-2unknown	13-283	1	6	1	0	7-Aug-14	2014	8	40	40	Stranger	19:51:00	14-008	0:43:47	4.88	5	AwayFromNest	4.22
13-283R23E8P40-40-before-1-2unknown	13-283	1	6	1	0	7-Aug-14	2014	8	40	40	Stranger	19:51:00	14-008	0:45:38	4.91	5	AwayFromNest	5.19
13-283R23E8P40-40-before-1-2unknown	13-283	1	6	1	0	7-Aug-14	2014	8	40	40	Stranger	19:51:00	14-008	0:48:36	4.96	5	AwayFromNest	5.95
13-283R23E8P40-40-before-1-2unknown	13-283	1	6	1	0	7-Aug-14	2014	8	40	40	Stranger	19:51:00	14-008	0:50:27	4.99	5	AwayFromNest	5.43
14-016R24E8P10-10before-1unknown	14-016	1	5	2	0	3-Sep-14	2014	8	10	10	Stranger	19:09:00	14-078	19:17:20	0.14	1	AwayFromNest	7.59
14-016R24E8P10-10before-1unknown	14-016	1	5	2	0	3-Sep-14	2014	8	10	10	Stranger	19:09:00	14-078	19:40:20	0.52	1	AwayFromNest	15.67
14-016R24E8P10-10before-1unknown	14-016	1	5	2	0	3-Sep-14	2014	8	10	10	Stranger	19:09:00	14-078	19:44:10	0.59	1	AwayFromNest	8.97
14-016R24E8P10-10before-1unknown	14-016	1	5	2	0	3-Sep-14	2014	8	10	10	Stranger	19:09:00	14-078	19:48:00	0.65	1	AwayFromNest	7.1
14-016R24E8P10-10before-1unknown	14-016	1	5	2	0	3-Sep-14	2014	8	10	10	Stranger	19:09:00	14-078	19:51:50	0.71	1	AwayFromNest	7.1
14-016R24E8P10-10before-1unknown	14-016	1	5	2	0	3-Sep-14	2014	8	10	10	Stranger	19:09:00	14-078	19:55:40	0.78	1	AwayFromNest	10.51
14-016R24E8P10-10before-1unknown	14-016	1	5	2	0	3-Sep-14	2014	8	10	10	Stranger	19:09:00	14-078	19:59:30	0.84	1	AwayFromNest	11.5
14-016R24E8P10-10before-1unknown	14-016	1	5	2	0	3-Sep-14	2014	8	10	10	Stranger	19:09:00	14-078	20:03:20	0.91	1	AwayFromNest	7.43
14-016R24E8P10-10before-1unknown	14-016	1	5	2	0	3-Sep-14	2014	8	10	10	Stranger	19:09:00	14-078	20:14:50	1.1	2	AwayFromNest	8.21
14-016R24E8P10-10before-1unknown	14-016	1	5	2	0	3-Sep-14	2014	8	10	10	Stranger	19:09:00	14-078	20:18:40	1.16	2	AwayFromNest	3.6
14-016R24E8P10-10before-1unknown	14-016	1	5	2	0	3-Sep-14	2014	8	10	10	Stranger	19:09:00	14-078	20:26:20	1.29	2	AwayFromNest	18.62
14-016R24E8P10-10before-1unknown	14-016	1	5	2	0	3-Sep-14	2014	8	10	10	Stranger	19:09:00	14-078	20:37:50	1.48	2	AwayFromNest	19
14-016R24E8P10-10before-1unknown	14-016	1	5	2	0	3-Sep-14	2014	8	10	10	Stranger	19:09:00	14-078	20:41:40	1.54	2	AwayFromNest	10.99
14-016R24E8P10-10before-1unknown	14-016	1	5	2	0	3-Sep-14	2014	8	10	10	Stranger	19:09:00	14-078	21:27:40	2.31	3	AwayFromNest	8.95
14-016R24E8P10-10before-1unknown	14-016	1	5	2	0	3-Sep-14	2014	8	10	10	Stranger	19:09:00	14-078	22:59:40	3.84	4	AwayFromNest	9.13
14-016R24E8P10-10before-1unknown	14-016	1	5	2	0	3-Sep-14	2014	8	10	10	Stranger	19:09:00	14-078	23:03:30	3.91	4	AwayFromNest	5.33
14-016R24E8P10-10before-1unknown	14-016	1	5	2	0	3-Sep-14	2014	8	10	10	Stranger	19:09:00	14-078	23:07:20	3.97	4	AwayFromNest	5.85
14-016R24E8P10-10before-1unknown	14-016	1	5	2	0	3-Sep-14	2014	8	10	10	Stranger	19:09:00	14-078	23:11:10	4.04	5	AwayFromNest	5.85
14-016R24E8P10-10before-1unknown	14-016	1	5	2	0	3-Sep-14	2014	8	10	10	Stranger	19:09:00	14-078	23:15:00	4.1	5	AwayFromNest	10.56
14-016R24E8P10-10before-1unknown	14-016	1	5	2	0	3-Sep-14	2014	8	10	10	Stranger	19:09:00	14-078	23:18:50	4.16	5	AwayFromNest	13.33
14-016R24E8P10-10before-1unknown	14-016	1	5	2	0	3-Sep-14	2014	8	10	10	Stranger	19:09:00	14-078	23:22:40	4.23	5	AwayFromNest	13.45
14-016R24E8P10-10before-1unknown	14-016	1	5	2	0	3-Sep-14	2014	8	10	10	Stranger	19:09:00	14-078	23:26:30	4.29	5	AwayFromNest	10.14
14-016R24E8P10-10before-1unknown	14-016	1	5	2	0	3-Sep-14	2014	8	10	10	Stranger	19:09:00	14-078	0:04:50	4.93	5	AwayFromNest	3.39
GE-008R20E3P10-10unknown	GE-008	1	5	NA	0	1-Oct-13	2013	3	10	10	Stranger	17:47:00	12-132	18:18:49	0.53	1	AwayFromNest	5.95
GE-008R20E3P10-10unknown	GE-008	1	5	NA	0	1-Oct-13	2013	3	10	10	Stranger	17:47:00	12-132	18:22:28	0.59	1	AwayFromNest	2.57
GE-008R20E3P10-10unknown	GE-008	1	5	NA	0	1-Oct-13	2013	3	10	10	Stranger	17:47:00	12-132	18:37:08	0.84	1	AwayFromNest	6.63
GE-008R20E3P10-10unknown	GE-008	1	5	NA	0	1-Oct-13	2013	3	10	10	Stranger	17:47:00	12-132	18:51:48	1.08	2	AwayFromNest	9.18
GE-008R20E3P10-10unknown	GE-008	1	5	NA	0	1-Oct-13	2013	3	10	10	Stranger	17:47:00	12-132	18:55:28	1.14	2	AwayFromNest	8.38
GE-008R20E3P10-10unknown	GE-008	1	5	NA	0	1-Oct-13	2013	3	10	10	Stranger	17:47:00	12-132	20:23:29	2.61	3	AwayFromNest	9.44
GE-008R20E3P10-10unknown	GE-008	1	5	NA	0	1-Oct-13	2013	3	10	10	Stranger	17:47:00	12-132	21:33:08	3.77	4	AwayFromNest	8.95
GE-008R20E3P10-10unknown	GE-008	1	5	NA	0	1-Oct-13	2013	3	10	10	Stranger	17:47:00	12-132	21:40:28	3.89	4	AwayFromNest	13.82
GE-008R20E3P10-10unknown	GE-008	1	5	NA	0	1-Oct-13	2013	3	10	10	Stranger	17:47:00	12-132	21:44:09	3.96	4	AwayFromNest	13.93
GE-008R20E3P10-10unknown	GE-008	1	5	NA	0	1-Oct-13	2013	3	10	10	Stranger	17:47:00	12-132	21:47:48	4.02	5	AwayFromNest	11.19
GE-008R20E3P10-10unknown	GE-008	1	5	NA	0	1-Oct-13	2013	3	10	10	Stranger	17:47:00	12-132	22:24:29	4.63	5	AwayFromNest	5.72
GE-009R15E6P40-40sire	GE-009	1	6	4	0	16-Jul-13	2013	6	40	40	Sire	20:10:00	12-098	20:10:25	0	1	AwayFromNest	7.06
GE-009R15E6P40-40sire	GE-009	1	6	4	0	16-Jul-13	2013	6	40	40	Sire	20:10:00	12-098	20:12:16	0.03	1	AwayFromNest	14.28
GE-009R15E6P40-40sire	GE-009	1	6	4	0	16-Jul-13	2013	6	40	40	Sire	20:10:00	12-098	20:16:24	0.1	1	AwayFromNest	14.01
GE-009R15E6P40-40sire	GE-009	1	6	4	0	16-Jul-13	2013	6	40	40	Sire	20:10:00	12-098	21:46:25	1.6	2	AwayFromNest	7.35
GE-009R15E6P40-40sire	GE-009	1	6	4	0	16-Jul-13	2013	6	40	40	Sire	20:10:00	12-098	22:10:24	2	3	AwayFromNest	20.5
GE-009R15E6P40-40sire	GE-009	1	6	4	0	16-Jul-13	2013	6	40	40	Sire	20:10:00	12-098	22:12:15	2.03	3	AwayFromNest	21.05
GE-009R15E6P40-40sire	GE-009	1	6	4	0	16-Jul-13	2013	6	40	40	Sire	20:10:00	12-098	22:16:24	2.1	3	AwayFromNest	9.48
GE-009R15E6P40-40sire	GE-009	1	6	4	0	16-Jul-13	2013	6	40	40	Sire	20:10:00	12-098	22:18:15	2.13	3	AwayFromNest	9.07
GE-009R15E6P40-40sire	GE-009	1	6	4	0	16-Jul-13	2013	6	40	40	Sire	20:10:00	12-098	22:22:24	2.2	3	AwayFromNest	3.44
GE-009R15E6P40-40sire	GE-009	1	6	4	0	16-Jul-13	2013	6	40	40	Sire	20:10:00	12-098	22:24:15	2.23	3	AwayFromNest	9.97
GE-009R15E6P40-40sire	GE-009	1	6	4	0	16-Jul-13	2013	6	40	40	Sire	20:10:00	12-098	22:28:25	2.3	3	AwayFromNest	2.37
GE-009R15E6P40-40sire	GE-009	1	6	4	0	16-Jul-13	2013	6	40	40	Sire	20:10:00	12-098	22:30:16	2.33	3	AwayFromNest	3.54
GE-009R15E6P40-40sire	GE-009	1	6	4	0	16-Jul-13	2013	6	40	40	Sire	20:10:00	12-098	22:34:24	2.4	3	AwayFromNest	3.36
GE-009R15E6P40-40sire	GE-009	1	6	4	0	16-Jul-13	2013	6	40	40	Sire	20:10:00	12-098	22:36:15	2.43	3	AwayFromNest	12.12
GE-009R15E6P40-40sire	GE-009	1	6	4	0	16-Jul-13	2013	6	40	40	Sire	20:10:00	12-098	22:40:25	2.5	3	AwayFromNest	13.77
GE-009R15E6P40-40sire	GE-009	1	6	4	0	16-Jul-13	2013	6	40	40	Sire	20:10:00	12-098	22:42:15	2.53	3	AwayFromNest	12.63
GE-009R15E6P40-40sire	GE-009	1	6	4	0	16-Jul-13	2013	6	40	40	Sire	20:10:00	12-098	22:46:24	2.6	3	AwayFromNest	14.27
GE-009R15E6P40-40sire	GE-009	1	6	4	0	16-Jul-13	2013	6	40	40	Sire	20:10:00	12-098	22:48:15	2.63	3	AwayFromNest	14.98
GE-009R15E6P40-40sire	GE-009	1	6	4	0	16-Jul-13	2013	6	40	40	Sire	20:10:00	12-098	22:52:24	2.7	3	AwayFromNest	8.37
GE-009R15E6P40-40sire	GE-009	1	6	4	0	16-Jul-13	2013	6	40	40	Sire	20:10:00	12-098	22:54:15	2.73	3	AwayFromNest	8.3
GE-009R15E6P40-40sire	GE-009	1	6	4	0	16-Jul-13	2013	6	40	40	Sire	20:10:00	12-098	22:58:24	2.8	3	AwayFromNest	4.72
GE-009R15E6P40-40sire	GE-009	1	6	4	0	16-Jul-13	2013	6	40	40	Sire	20:10:00	12-098	23:00:15	2.83	3	AwayFromNest	14.27
GE-009R15E6P40-40sire	GE-009	1	6	4	0	16-Jul-13	2013	6	40	40	Sire	20:10:00	12-098	23:04:24	2.9	3	AwayFromNest	14.97
GE-009R15E6P40-40sire	GE-009	1	6	4	0	16-Jul-13	2013	6	40	40	Sire	20:10:00	12-098	23:06:15	2.93	3	AwayFromNest	5.28
GE-009R15E6P40-40unknown	GE-009	1	6	3	0	15-Jul-13	2013	6	40	40	Stranger	20:00:00	12-133	20:11:44	0.2	1	AwayFromNest	9.16
GE-009R15E6P40-40unknown	GE-009	1	6	3	0	15-Jul-13	2013	6	40	40	Stranger	20:00:00	12-133	20:13:35	0.23	1	AwayFromNest	8.66
GE-009R15E6P40-40unknown	GE-009	1	6	3	0	15-Jul-13	2013	6	40	40	Stranger	20:00:00	12-133	20:17:44	0.3	1	AwayFromNest	10.6
GE-009R15E6P40-40unknown	GE-009	1	6	3	0	15-Jul-13	2013	6	40	40	Stranger	20:00:00	12-133	20:19:35	0.33	1	AwayFromNest	9.73
GE-009R15E6P40-40unknown	GE-009	1	6	3	0	15-Jul-13	2013	6	40	40	Stranger	20:00:00	12-133	20:23:44	0.4	1	AwayFromNest	23.21
GE-009R15E6P40-40unknown	GE-009	1	6	3	0	15-Jul-13	2013	6	40	40	Stranger	20:00:00	12-133	20:25:35	0.43	1	AwayFromNest	17.74
GE-009R15E6P40-40unknown	GE-009	1	6	3	0	15-Jul-13	2013	6	40	40	Stranger	20:00:00	12-133	20:29:44	0.5	1	AwayFromNest	22.2
GE-009R15E6P40-40unknown	GE-009	1	6	3	0	15-Jul-13	2013	6	40	40	Stranger	20:00:00	12-133	20:31:35	0.53	1	AwayFromNest	19.76
GE-009R15E6P40-40unknown	GE-009	1	6	3	0	15-Jul-13	2013	6	40	40	Stranger	20:00:00	12-133	20:35:45	0.6	1	AwayFromNest	18.61
GE-009R15E6P40-40unknown	GE-009	1	6	3	0	15-Jul-13	2013	6	40	40	Stranger	20:00:00	12-133	20:37:35	0.63	1	AwayFromNest	11.83
GE-009R15E6P40-40unknown	GE-009	1	6	3	0	15-Jul-13	2013	6	40	40	Stranger	20:00:00	12-133	20:41:44	0.7	1	AwayFromNest	9.92
GE-009R15E6P40-40unknown	GE-009	1	6	3	0	15-Jul-13	2013	6	40	40	Stranger	20:00:00	12-133	20:43:35	0.73	1	AwayFromNest	10.47
GE-009R15E6P40-40unknown	GE-009	1	6	3	0	15-Jul-13	2013	6	40	40	Stranger	20:00:00	12-133	20:47:44	0.8	1	AwayFromNest	12.39
GE-009R15E6P40-40unknown	GE-009	1	6	3	0	15-Jul-13	2013	6	40	40	Stranger	20:00:00	12-133	20:49:35	0.83	1	AwayFromNest	18.04
GE-009R15E6P40-40unknown	GE-009	1	6	3	0	15-Jul-13	2013	6	40	40	Stranger	20:00:00	12-133	20:53:44	0.9	1	AwayFromNest	9.11
GE-009R15E6P40-40unknown	GE-009	1	6	3	0	15-Jul-13	2013	6	40	40	Stranger	20:00:00	12-133	20:55:35	0.93	1	AwayFromNest	15.23
GE-009R15E6P40-40unknown	GE-009	1	6	3	0	15-Jul-13	2013	6	40	40	Stranger	20:00:00	12-133	20:59:44	1	1	AwayFromNest	3.9
GE-009R15E6P40-40unknown	GE-009	1	6	3	0	15-Jul-13	2013	6	40	40	Stranger	20:00:00	12-133	21:01:35	1.03	2	AwayFromNest	5.89
GE-009R15E6P40-40unknown	GE-009	1	6	3	0	15-Jul-13	2013	6	40	40	Stranger	20:00:00	12-133	21:25:35	1.43	2	AwayFromNest	13.61
GE-009R15E6P40-40unknown	GE-009	1	6	3	0	15-Jul-13	2013	6	40	40	Stranger	20:00:00	12-133	21:29:44	1.5	2	AwayFromNest	13.74
GE-009R15E6P40-40unknown	GE-009	1	6	3	0	15-Jul-13	2013	6	40	40	Stranger	20:00:00	12-133	21:31:35	1.53	2	AwayFromNest	10.43
GE-009R15E6P40-40unknown	GE-009	1	6	3	0	15-Jul-13	2013	6	40	40	Stranger	20:00:00	12-133	21:35:44	1.6	2	AwayFromNest	9.11
GE-009R15E6P40-40unknown	GE-009	1	6	3	0	15-Jul-13	2013	6	40	40	Stranger	20:00:00	12-133	21:37:35	1.63	2	AwayFromNest	9.33
GE-009R15E6P40-40unknown	GE-009	1	6	3	0	15-Jul-13	2013	6	40	40	Stranger	20:00:00	12-133	21:41:45	1.7	2	AwayFromNest	14.4
GE-009R15E6P40-40unknown	GE-009	1	6	3	0	15-Jul-13	2013	6	40	40	Stranger	20:00:00	12-133	21:43:35	1.73	2	AwayFromNest	15.08
GE-009R15E6P40-40unknown	GE-009	1	6	3	0	15-Jul-13	2013	6	40	40	Stranger	20:00:00	12-133	21:47:44	1.8	2	AwayFromNest	14.3
GE-009R15E6P40-40unknown	GE-009	1	6	3	0	15-Jul-13	2013	6	40	40	Stranger	20:00:00	12-133	21:49:35	1.83	2	AwayFromNest	8.48
GE-009R15E6P40-40unknown	GE-009	1	6	3	0	15-Jul-13	2013	6	40	40	Stranger	20:00:00	12-133	21:53:44	1.9	2	AwayFromNest	9.49
GE-009R15E6P40-40unknown	GE-009	1	6	3	0	15-Jul-13	2013	6	40	40	Stranger	20:00:00	12-133	21:55:35	1.93	2	AwayFromNest	10.31
GE-009R15E6P40-40unknown	GE-009	1	6	3	0	15-Jul-13	2013	6	40	40	Stranger	20:00:00	12-133	21:59:44	2	2	AwayFromNest	5.87
GE-009R15E6P40-40unknown	GE-009	1	6	3	0	15-Jul-13	2013	6	40	40	Stranger	20:00:00	12-133	22:01:35	2.03	3	AwayFromNest	5.16
GE-009R15E6P40-40unknown	GE-009	1	6	3	0	15-Jul-13	2013	6	40	40	Stranger	20:00:00	12-133	22:05:44	2.1	3	AwayFromNest	5.37
GE-009R15E6P40-40unknown	GE-009	1	6	3	0	15-Jul-13	2013	6	40	40	Stranger	20:00:00	12-133	22:07:35	2.13	3	AwayFromNest	9.61
GE-009R15E6P40-40unknown	GE-009	1	6	3	0	15-Jul-13	2013	6	40	40	Stranger	20:00:00	12-133	0:11:44	4.2	5	AwayFromNest	12.01
GE-009R15E6P40-40unknown	GE-009	1	6	3	0	15-Jul-13	2013	6	40	40	Stranger	20:00:00	12-133	0:47:44	4.8	5	AwayFromNest	15.08
GE-009R15E6P40-40unknown	GE-009	1	6	3	0	15-Jul-13	2013	6	40	40	Stranger	20:00:00	12-133	0:49:35	4.83	5	AwayFromNest	10.38
GE-009R15E6P40-40unknown	GE-009	1	6	3	0	15-Jul-13	2013	6	40	40	Stranger	20:00:00	12-133	0:59:44	5	5	AwayFromNest	13.12
GE-009R20E6P10-10sire	GE-009	1	5	2	0	1-Oct-13	2013	6	10	10	Sire	17:50:00	12-081	17:59:51	0.17	1	AwayFromNest	25.78
GE-009R20E6P10-10sire	GE-009	1	5	2	0	1-Oct-13	2013	6	10	10	Sire	17:50:00	12-081	18:01:42	0.2	1	AwayFromNest	25.66
GE-009R20E6P10-10sire	GE-009	1	5	2	0	1-Oct-13	2013	6	10	10	Sire	17:50:00	12-081	18:15:02	0.42	1	AwayFromNest	25.75
GE-009R20E6P10-10sire	GE-009	1	5	2	0	1-Oct-13	2013	6	10	10	Sire	17:50:00	12-081	18:16:53	0.45	1	AwayFromNest	26.08
GE-009R20E6P10-10sire	GE-009	1	5	2	0	1-Oct-13	2013	6	10	10	Sire	17:50:00	12-081	18:19:51	0.5	1	AwayFromNest	25.1
GE-009R20E6P10-10sire	GE-009	1	5	2	0	1-Oct-13	2013	6	10	10	Sire	17:50:00	12-081	18:28:22	0.64	1	AwayFromNest	12.57
GE-009R20E6P10-10sire	GE-009	1	5	2	0	1-Oct-13	2013	6	10	10	Sire	17:50:00	12-081	18:30:14	0.67	1	AwayFromNest	24.91
GE-009R20E6P10-10sire	GE-009	1	5	2	0	1-Oct-13	2013	6	10	10	Sire	17:50:00	12-081	18:50:14	1.01	2	AwayFromNest	8.44
GE-009R20E6P10-10sire	GE-009	1	5	2	0	1-Oct-13	2013	6	10	10	Sire	17:50:00	12-081	19:10:14	1.34	2	AwayFromNest	22.41
GE-009R20E6P10-10sire	GE-009	1	5	2	0	1-Oct-13	2013	6	10	10	Sire	17:50:00	12-081	19:36:54	1.79	2	AwayFromNest	24.93
GE-009R20E6P10-10sire	GE-009	1	5	2	0	1-Oct-13	2013	6	10	10	Sire	17:50:00	12-081	19:53:11	2.06	3	AwayFromNest	11.1
GE-009R20E6P10-10sire	GE-009	1	5	2	0	1-Oct-13	2013	6	10	10	Sire	17:50:00	12-081	19:55:02	2.09	3	AwayFromNest	8.03
GE-009R20E6P10-10sire	GE-009	1	5	2	0	1-Oct-13	2013	6	10	10	Sire	17:50:00	12-081	19:56:53	2.12	3	AwayFromNest	6.44
GE-009R20E6P10-10sire	GE-009	1	5	2	0	1-Oct-13	2013	6	10	10	Sire	17:50:00	12-081	19:59:51	2.17	3	AwayFromNest	6.98
GE-009R20E6P10-10sire	GE-009	1	5	2	0	1-Oct-13	2013	6	10	10	Sire	17:50:00	12-081	20:01:42	2.2	3	AwayFromNest	10.24
GE-009R20E6P10-10sire	GE-009	1	5	2	0	1-Oct-13	2013	6	10	10	Sire	17:50:00	12-081	20:03:33	2.23	3	AwayFromNest	20.59
GE-009R20E6P10-10sire	GE-009	1	5	2	0	1-Oct-13	2013	6	10	10	Sire	17:50:00	12-081	20:06:31	2.28	3	AwayFromNest	25.55
GE-009R20E6P10-10sire	GE-009	1	5	2	0	1-Oct-13	2013	6	10	10	Sire	17:50:00	12-081	20:08:22	2.31	3	AwayFromNest	35.81
GE-009R20E6P10-10sire	GE-009	1	5	2	0	1-Oct-13	2013	6	10	10	Sire	17:50:00	12-081	20:10:13	2.34	3	AwayFromNest	28.72
GE-009R20E6P10-10sire	GE-009	1	5	2	0	1-Oct-13	2013	6	10	10	Sire	17:50:00	12-081	20:13:11	2.39	3	AwayFromNest	25.23
GE-009R20E6P10-10sire	GE-009	1	5	2	0	1-Oct-13	2013	6	10	10	Sire	17:50:00	12-081	20:33:11	2.72	3	AwayFromNest	19.71
GE-009R20E6P10-10sire	GE-009	1	5	2	0	1-Oct-13	2013	6	10	10	Sire	17:50:00	12-081	20:39:51	2.83	3	AwayFromNest	25.21
GE-009R20E6P10-10sire	GE-009	1	5	2	0	1-Oct-13	2013	6	10	10	Sire	17:50:00	12-081	21:15:02	3.42	4	AwayFromNest	14.55
GE-009R20E6P10-10sire	GE-009	1	5	2	0	1-Oct-13	2013	6	10	10	Sire	17:50:00	12-081	21:16:53	3.45	4	AwayFromNest	18.11
GE-009R20E6P10-10sire	GE-009	1	5	2	0	1-Oct-13	2013	6	10	10	Sire	17:50:00	12-081	21:19:51	3.5	4	AwayFromNest	18.09
GE-009R20E6P10-10sire	GE-009	1	5	2	0	1-Oct-13	2013	6	10	10	Sire	17:50:00	12-081	21:21:42	3.53	4	AwayFromNest	17.3
GE-009R20E6P10-10sire	GE-009	1	5	2	0	1-Oct-13	2013	6	10	10	Sire	17:50:00	12-081	21:23:33	3.56	4	AwayFromNest	23.02
GE-009R20E6P10-10sire	GE-009	1	5	2	0	1-Oct-13	2013	6	10	10	Sire	17:50:00	12-081	21:26:31	3.61	4	AwayFromNest	27.27
GE-009R20E6P10-10sire	GE-009	1	5	2	0	1-Oct-13	2013	6	10	10	Sire	17:50:00	12-081	21:28:23	3.64	4	AwayFromNest	27.29
GE-009R20E6P10-10sire	GE-009	1	5	2	0	1-Oct-13	2013	6	10	10	Sire	17:50:00	12-081	21:30:14	3.67	4	AwayFromNest	24.37
GE-009R20E6P10-10sire	GE-009	1	5	2	0	1-Oct-13	2013	6	10	10	Sire	17:50:00	12-081	21:33:11	3.72	4	AwayFromNest	17.59
GE-009R20E6P10-10sire	GE-009	1	5	2	0	1-Oct-13	2013	6	10	10	Sire	17:50:00	12-081	21:48:22	3.98	4	AwayFromNest	9.51
GE-009R20E6P10-10sire	GE-009	1	5	2	0	1-Oct-13	2013	6	10	10	Sire	17:50:00	12-081	22:06:31	4.28	5	AwayFromNest	3.71
GE-009R20E6P10-10sire	GE-009	1	5	2	0	1-Oct-13	2013	6	10	10	Sire	17:50:00	12-081	22:08:22	4.31	5	AwayFromNest	6.99
GE-009R20E6P10-10sire	GE-009	1	5	2	0	1-Oct-13	2013	6	10	10	Sire	17:50:00	12-081	22:10:13	4.34	5	AwayFromNest	11.8
GE-009R20E6P10-10sire	GE-009	1	5	2	0	1-Oct-13	2013	6	10	10	Sire	17:50:00	12-081	22:13:11	4.39	5	AwayFromNest	11.8
GE-009R20E6P10-10sire	GE-009	1	5	2	0	1-Oct-13	2013	6	10	10	Sire	17:50:00	12-081	22:15:02	4.42	5	AwayFromNest	9
GE-009R20E6P10-10sire	GE-009	1	5	2	0	1-Oct-13	2013	6	10	10	Sire	17:50:00	12-081	22:39:51	4.83	5	AwayFromNest	3.34
GE-009R20E6P10-10sire	GE-009	1	5	2	0	1-Oct-13	2013	6	10	10	Sire	17:50:00	12-081	22:41:42	4.87	5	AwayFromNest	4.38
GE-009R20E6P10-10sire	GE-009	1	5	2	0	1-Oct-13	2013	6	10	10	Sire	17:50:00	12-081	22:43:34	4.9	5	AwayFromNest	13.14
GE-009R20E6P10-10sire	GE-009	1	5	2	0	1-Oct-13	2013	6	10	10	Sire	17:50:00	12-081	22:46:31	4.95	5	AwayFromNest	12.81
GE-009R20E6P10-10sire	GE-009	1	5	2	0	1-Oct-13	2013	6	10	10	Sire	17:50:00	12-081	22:48:22	4.98	5	AwayFromNest	2.74
GE-009R20E6P10-10unknown	GE-009	1	5	3	0	2-Oct-13	2013	6	10	10	Stranger	17:50:00	11-082	17:53:42	0.07	1	AwayFromNest	15.26
GE-009R20E6P10-10unknown	GE-009	1	5	3	0	2-Oct-13	2013	6	10	10	Stranger	17:50:00	11-082	17:55:33	0.1	1	AwayFromNest	15.26
GE-009R20E6P10-10unknown	GE-009	1	5	3	0	2-Oct-13	2013	6	10	10	Stranger	17:50:00	11-082	18:00:23	0.18	1	AwayFromNest	11.43
GE-009R20E6P10-10unknown	GE-009	1	5	3	0	2-Oct-13	2013	6	10	10	Stranger	17:50:00	11-082	18:22:13	0.54	1	AwayFromNest	8.4
GE-009R20E6P10-10unknown	GE-009	1	5	3	0	2-Oct-13	2013	6	10	10	Stranger	17:50:00	11-082	18:25:11	0.59	1	AwayFromNest	5.03
GE-009R20E6P10-10unknown	GE-009	1	5	3	0	2-Oct-13	2013	6	10	10	Stranger	17:50:00	11-082	18:28:54	0.65	1	AwayFromNest	7.79
GE-009R20E6P10-10unknown	GE-009	1	5	3	0	2-Oct-13	2013	6	10	10	Stranger	17:50:00	11-082	18:33:42	0.73	1	AwayFromNest	10.11
GE-009R20E6P10-10unknown	GE-009	1	5	3	0	2-Oct-13	2013	6	10	10	Stranger	17:50:00	11-082	18:35:33	0.76	1	AwayFromNest	5.62
GE-009R20E6P10-10unknown	GE-009	1	5	3	0	2-Oct-13	2013	6	10	10	Stranger	17:50:00	11-082	18:38:31	0.81	1	AwayFromNest	7.76
GE-009R20E6P10-10unknown	GE-009	1	5	3	0	2-Oct-13	2013	6	10	10	Stranger	17:50:00	11-082	18:40:22	0.84	1	AwayFromNest	8.4
GE-009R20E6P10-10unknown	GE-009	1	5	3	0	2-Oct-13	2013	6	10	10	Stranger	17:50:00	11-082	18:45:11	0.92	1	AwayFromNest	14.37
GE-009R20E6P10-10unknown	GE-009	1	5	3	0	2-Oct-13	2013	6	10	10	Stranger	17:50:00	11-082	18:51:51	1.03	2	AwayFromNest	21.92
GE-009R20E6P10-10unknown	GE-009	1	5	3	0	2-Oct-13	2013	6	10	10	Stranger	17:50:00	11-082	18:53:42	1.07	2	AwayFromNest	14.09
GE-009R20E6P10-10unknown	GE-009	1	5	3	0	2-Oct-13	2013	6	10	10	Stranger	17:50:00	11-082	18:55:33	1.1	2	AwayFromNest	6.16
GE-009R20E6P10-10unknown	GE-009	1	5	3	0	2-Oct-13	2013	6	10	10	Stranger	17:50:00	11-082	18:58:31	1.15	2	AwayFromNest	2.23
GE-009R20E6P10-10unknown	GE-009	1	5	3	0	2-Oct-13	2013	6	10	10	Stranger	17:50:00	11-082	19:02:14	1.21	2	AwayFromNest	2.37
GE-009R20E6P10-10unknown	GE-009	1	5	3	0	2-Oct-13	2013	6	10	10	Stranger	17:50:00	11-082	19:05:11	1.26	2	AwayFromNest	3.31
GE-009R20E6P10-10unknown	GE-009	1	5	3	0	2-Oct-13	2013	6	10	10	Stranger	17:50:00	11-082	19:07:02	1.29	2	AwayFromNest	8.08
GE-009R20E6P10-10unknown	GE-009	1	5	3	0	2-Oct-13	2013	6	10	10	Stranger	17:50:00	11-082	19:08:54	1.32	2	AwayFromNest	3.58
GE-009R20E6P10-10unknown	GE-009	1	5	3	0	2-Oct-13	2013	6	10	10	Stranger	17:50:00	11-082	19:11:51	1.37	2	AwayFromNest	27.93
GE-009R20E6P10-10unknown	GE-009	1	5	3	0	2-Oct-13	2013	6	10	10	Stranger	17:50:00	11-082	19:13:42	1.4	2	AwayFromNest	27.93
GE-009R20E6P10-10unknown	GE-009	1	5	3	0	2-Oct-13	2013	6	10	10	Stranger	17:50:00	11-082	19:15:34	1.43	2	AwayFromNest	3.39
GE-009R20E6P10-10unknown	GE-009	1	5	3	0	2-Oct-13	2013	6	10	10	Stranger	17:50:00	11-082	19:18:31	1.48	2	AwayFromNest	2.25
GE-009R20E6P10-10unknown	GE-009	1	5	3	0	2-Oct-13	2013	6	10	10	Stranger	17:50:00	11-082	19:20:22	1.51	2	AwayFromNest	1.29
GE-009R20E6P10-10unknown	GE-009	1	5	3	0	2-Oct-13	2013	6	10	10	Stranger	17:50:00	11-082	19:38:31	1.81	2	AwayFromNest	6.84
GE-009R20E6P10-10unknown	GE-009	1	5	3	0	2-Oct-13	2013	6	10	10	Stranger	17:50:00	11-082	19:40:22	1.84	2	AwayFromNest	10.7
GE-009R20E6P10-10unknown	GE-009	1	5	3	0	2-Oct-13	2013	6	10	10	Stranger	17:50:00	11-082	19:48:53	1.98	2	AwayFromNest	7.3
GE-009R20E6P10-10unknown	GE-009	1	5	3	0	2-Oct-13	2013	6	10	10	Stranger	17:50:00	11-082	20:15:34	2.43	3	AwayFromNest	9.71
GE-009R20E6P10-10unknown	GE-009	1	5	3	0	2-Oct-13	2013	6	10	10	Stranger	17:50:00	11-082	20:18:31	2.48	3	AwayFromNest	9.5
GE-009R20E6P10-10unknown	GE-009	1	5	3	0	2-Oct-13	2013	6	10	10	Stranger	17:50:00	11-082	20:40:22	2.84	3	AwayFromNest	10.96
GE-009R20E6P10-10unknown	GE-009	1	5	3	0	2-Oct-13	2013	6	10	10	Stranger	17:50:00	11-082	21:05:11	3.26	4	AwayFromNest	16.42
GE-009R20E6P10-10unknown	GE-009	1	5	3	0	2-Oct-13	2013	6	10	10	Stranger	17:50:00	11-082	21:07:02	3.29	4	AwayFromNest	16.48
GE-009R20E6P10-10unknown	GE-009	1	5	3	0	2-Oct-13	2013	6	10	10	Stranger	17:50:00	11-082	21:08:53	3.32	4	AwayFromNest	11.14
GE-009R20E6P10-10unknown	GE-009	1	5	3	0	2-Oct-13	2013	6	10	10	Stranger	17:50:00	11-082	21:35:34	3.76	4	AwayFromNest	11.69
GE-009R20E6P10-10unknown	GE-009	1	5	3	0	2-Oct-13	2013	6	10	10	Stranger	17:50:00	11-082	21:48:53	3.98	4	AwayFromNest	11.27
GE-009R20E6P10-10unknown	GE-009	1	5	3	0	2-Oct-13	2013	6	10	10	Stranger	17:50:00	11-082	21:51:51	4.03	5	AwayFromNest	21.31
GE-009R20E6P10-10unknown	GE-009	1	5	3	0	2-Oct-13	2013	6	10	10	Stranger	17:50:00	11-082	21:53:42	4.07	5	AwayFromNest	5.55
GE-009R20E6P10-10unknown	GE-009	1	5	3	0	2-Oct-13	2013	6	10	10	Stranger	17:50:00	11-082	21:55:33	4.1	5	AwayFromNest	5.68
GE-009R20E6P10-10unknown	GE-009	1	5	3	0	2-Oct-13	2013	6	10	10	Stranger	17:50:00	11-082	21:58:31	4.15	5	AwayFromNest	10.74
GE-009R20E6P10-10unknown	GE-009	1	5	3	0	2-Oct-13	2013	6	10	10	Stranger	17:50:00	11-082	22:00:22	4.18	5	AwayFromNest	8.72
GE-009R20E6P10-10unknown	GE-009	1	5	3	0	2-Oct-13	2013	6	10	10	Stranger	17:50:00	11-082	22:02:14	4.21	5	AwayFromNest	8.73
GE-009R20E6P10-10unknown	GE-009	1	5	3	0	2-Oct-13	2013	6	10	10	Stranger	17:50:00	11-082	22:05:11	4.26	5	AwayFromNest	6.5
GE-009R20E6P10-10unknown	GE-009	1	5	3	0	2-Oct-13	2013	6	10	10	Stranger	17:50:00	11-082	22:11:51	4.37	5	AwayFromNest	2.83
GE-009R20E6P10-10unknown	GE-009	1	5	3	0	2-Oct-13	2013	6	10	10	Stranger	17:50:00	11-082	22:38:31	4.81	5	AwayFromNest	4.82
GE-009R20E6P10-10unknown	GE-009	1	5	3	0	2-Oct-13	2013	6	10	10	Stranger	17:50:00	11-082	22:40:22	4.84	5	AwayFromNest	4.19
GE-009R20E6P10-10unknown	GE-009	1	5	3	0	2-Oct-13	2013	6	10	10	Stranger	17:50:00	11-082	22:42:13	4.87	5	AwayFromNest	4.45
GE-009R20E6P10-10unknown	GE-009	1	5	3	0	2-Oct-13	2013	6	10	10	Stranger	17:50:00	11-082	22:48:53	4.98	5	AwayFromNest	4.86
GE-069R20E6P40-40bef-1-2sire	GE-069	1	5	0	0	2-Oct-13	2013	6	40	40	Sire	17:50:00	11-082	17:56:29	0.11	1	AwayFromNest	4.31
GE-069R20E6P40-40bef-1-2sire	GE-069	1	5	0	0	2-Oct-13	2013	6	40	40	Sire	17:50:00	11-082	18:07:58	0.3	1	AwayFromNest	7.65
GE-069R20E6P40-40bef-1-2sire	GE-069	1	5	0	0	2-Oct-13	2013	6	40	40	Sire	17:50:00	11-082	18:09:49	0.33	1	AwayFromNest	10.1
GE-069R20E6P40-40bef-1-2sire	GE-069	1	5	0	0	2-Oct-13	2013	6	40	40	Sire	17:50:00	11-082	18:56:28	1.11	2	AwayFromNest	9.58
GE-069R20E6P40-40bef-1-2sire	GE-069	1	5	0	0	2-Oct-13	2013	6	40	40	Sire	17:50:00	11-082	18:59:27	1.16	2	AwayFromNest	15.27
GE-069R20E6P40-40bef-1-2sire	GE-069	1	5	0	0	2-Oct-13	2013	6	40	40	Sire	17:50:00	11-082	19:43:09	1.89	2	AwayFromNest	1.61
GE-069R20E6P40-40bef-1-2sire	GE-069	1	5	0	0	2-Oct-13	2013	6	40	40	Sire	17:50:00	11-082	20:14:38	2.41	3	AwayFromNest	11.63
GE-069R20E6P40-40bef-1-2sire	GE-069	1	5	0	0	2-Oct-13	2013	6	40	40	Sire	17:50:00	11-082	20:36:29	2.78	3	AwayFromNest	15.72
GE-069R20E6P40-40bef-1-2sire	GE-069	1	5	0	0	2-Oct-13	2013	6	40	40	Sire	17:50:00	11-082	20:39:27	2.83	3	AwayFromNest	15.71
GE-069R20E6P40-40bef-1-2sire	GE-069	1	5	0	0	2-Oct-13	2013	6	40	40	Sire	17:50:00	11-082	20:41:18	2.86	3	AwayFromNest	13.09
GE-069R20E6P40-40bef-1-2sire	GE-069	1	5	0	0	2-Oct-13	2013	6	40	40	Sire	17:50:00	11-082	21:06:06	3.27	4	AwayFromNest	16.27
GE-069R20E6P40-40bef-1-2sire	GE-069	1	5	0	0	2-Oct-13	2013	6	40	40	Sire	17:50:00	11-082	21:07:58	3.3	4	AwayFromNest	16.26
GE-069R20E6P40-40bef-1-2sire	GE-069	1	5	0	0	2-Oct-13	2013	6	40	40	Sire	17:50:00	11-082	21:27:58	3.64	4	AwayFromNest	11.09
GE-069R20E6P40-40bef-1-2sire	GE-069	1	5	0	0	2-Oct-13	2013	6	40	40	Sire	17:50:00	11-082	21:29:49	3.67	4	AwayFromNest	10.48
GE-069R20E6P40-40bef-1-2sire	GE-069	1	5	0	0	2-Oct-13	2013	6	40	40	Sire	17:50:00	11-082	21:32:47	3.72	4	AwayFromNest	11.15
GE-069R20E6P40-40bef-1-2sire	GE-069	1	5	0	0	2-Oct-13	2013	6	40	40	Sire	17:50:00	11-082	21:34:38	3.75	4	AwayFromNest	12.04
GE-069R20E6P40-40bef-1-2sire	GE-069	1	5	0	0	2-Oct-13	2013	6	40	40	Sire	17:50:00	11-082	21:36:29	3.78	4	AwayFromNest	11.82
GE-069R20E6P40-40bef-1-2sire	GE-069	1	5	0	0	2-Oct-13	2013	6	40	40	Sire	17:50:00	11-082	21:39:26	3.83	4	AwayFromNest	11.8
GE-069R20E6P40-40bef-1-2sire	GE-069	1	5	0	0	2-Oct-13	2013	6	40	40	Sire	17:50:00	11-082	21:41:18	3.86	4	AwayFromNest	8
GE-069R20E6P40-40bef-1-2sire	GE-069	1	5	0	0	2-Oct-13	2013	6	40	40	Sire	17:50:00	11-082	21:43:09	3.89	4	AwayFromNest	9.77
GE-069R20E6P40-40bef-1-2sire	GE-069	1	5	0	0	2-Oct-13	2013	6	40	40	Sire	17:50:00	11-082	21:46:06	3.94	4	AwayFromNest	15.6
GE-069R20E6P40-40bef-1-2sire	GE-069	1	5	0	0	2-Oct-13	2013	6	40	40	Sire	17:50:00	11-082	21:47:58	3.97	4	AwayFromNest	21.56
GE-069R20E6P40-40bef-1-2sire	GE-069	1	5	0	0	2-Oct-13	2013	6	40	40	Sire	17:50:00	11-082	21:49:49	4	4	AwayFromNest	25.49
GE-069R20E6P40-40bef-1-2sire	GE-069	1	5	0	0	2-Oct-13	2013	6	40	40	Sire	17:50:00	11-082	21:52:46	4.05	5	AwayFromNest	25.49
GE-069R20E6P40-40bef-1-2sire	GE-069	1	5	0	0	2-Oct-13	2013	6	40	40	Sire	17:50:00	11-082	21:54:38	4.08	5	AwayFromNest	20.96
GE-069R20E6P40-40bef-1-2sire	GE-069	1	5	0	0	2-Oct-13	2013	6	40	40	Sire	17:50:00	11-082	21:56:29	4.11	5	AwayFromNest	19.44
GE-069R20E6P40-40bef-1-2sire	GE-069	1	5	0	0	2-Oct-13	2013	6	40	40	Sire	17:50:00	11-082	21:59:27	4.16	5	AwayFromNest	19.93
GE-069R20E6P40-40bef-1-2sire	GE-069	1	5	0	0	2-Oct-13	2013	6	40	40	Sire	17:50:00	11-082	22:01:18	4.19	5	AwayFromNest	21.75
GE-069R20E6P40-40bef-1-2sire	GE-069	1	5	0	0	2-Oct-13	2013	6	40	40	Sire	17:50:00	11-082	22:19:27	4.49	5	AwayFromNest	27.84
GE-069R20E6P40-40bef-1-2sire	GE-069	1	5	0	0	2-Oct-13	2013	6	40	40	Sire	17:50:00	11-082	22:23:10	4.56	5	AwayFromNest	27.52
GE-069R20E6P40-40bef-1-2sire	GE-069	1	5	0	0	2-Oct-13	2013	6	40	40	Sire	17:50:00	11-082	22:47:57	4.97	5	AwayFromNest	24.21
GE-069R20E6P40-40bef-1-2sire	GE-069	1	5	0	0	2-Oct-13	2013	6	40	40	Sire	17:50:00	11-082	22:49:49	5	5	AwayFromNest	25.32
GE-069R20E6P40-40bef-1-2unknown	GE-069	1	5	1	0	3-Oct-13	2013	6	40	40	Stranger	17:50:00	GE-064	18:14:56	0.42	1	AwayFromNest	19.77
GE-069R20E6P40-40bef-1-2unknown	GE-069	1	5	1	0	3-Oct-13	2013	6	40	40	Stranger	17:50:00	GE-064	18:34:56	0.75	1	AwayFromNest	24.88
GE-069R20E6P40-40bef-1-2unknown	GE-069	1	5	1	0	3-Oct-13	2013	6	40	40	Stranger	17:50:00	GE-064	19:01:35	1.2	2	AwayFromNest	27.43
GE-069R20E6P40-40bef-1-2unknown	GE-069	1	5	1	0	3-Oct-13	2013	6	40	40	Stranger	17:50:00	GE-064	19:14:56	1.42	2	AwayFromNest	24.32
GE-069R20E6P40-40bef-1-2unknown	GE-069	1	5	1	0	3-Oct-13	2013	6	40	40	Stranger	17:50:00	GE-064	19:21:36	1.53	2	AwayFromNest	27.66
GE-069R20E6P40-40bef-1-2unknown	GE-069	1	5	1	0	3-Oct-13	2013	6	40	40	Stranger	17:50:00	GE-064	19:28:16	1.64	2	AwayFromNest	28.01
GE-069R20E6P40-40bef-1-2unknown	GE-069	1	5	1	0	3-Oct-13	2013	6	40	40	Stranger	17:50:00	GE-064	19:41:35	1.86	2	AwayFromNest	18.39
GE-069R20E6P40-40bef-1-2unknown	GE-069	1	5	1	0	3-Oct-13	2013	6	40	40	Stranger	17:50:00	GE-064	19:48:15	1.97	2	AwayFromNest	17.07
GE-069R20E6P40-40bef-1-2unknown	GE-069	1	5	1	0	3-Oct-13	2013	6	40	40	Stranger	17:50:00	GE-064	20:28:15	2.64	3	AwayFromNest	18.98
GE-069R20E6P40-40bef-1-2unknown	GE-069	1	5	1	0	3-Oct-13	2013	6	40	40	Stranger	17:50:00	GE-064	20:34:56	2.75	3	AwayFromNest	16.49
GE-069R20E6P40-40bef-1-2unknown	GE-069	1	5	1	0	3-Oct-13	2013	6	40	40	Stranger	17:50:00	GE-064	20:41:37	2.86	3	AwayFromNest	17
GE-069R20E6P40-40bef-1-2unknown	GE-069	1	5	1	0	3-Oct-13	2013	6	40	40	Stranger	17:50:00	GE-064	20:48:16	2.97	3	AwayFromNest	26.18
