# Supplementary material for: Rodent mothers increase vigilance behaviour when facing infanticide risk
Source: Sci Rep. 2019 Aug 19;9:12054. doi: 10.1038/s41598-019-48459-9 (PMC6700316; doi:10.1038/s41598-019-48459-9)
Supplement: Supplementary file 5 — Telemetry_LocationData [file 41598_2019_48459_MOESM5_ESM.xlsx]

## Sheet: Telemetry_LocationData
RawDataFileName	FemaleName	Lactating	LitterSize	LitterAge	Pregnant	Date	Year	Enclosure	NestPositionX	NestPositionY	Treatment	TimeScent	MaleScentID	KernelUDArea	NrInsideScentTrail	NrOutsideScentTrail
11-123R6E3P40-40sire	11-123	1	6	2	0	8-Sep-12	2012	3	40	40	Sire	18:15:00	12-023	844.911	11	57
11-123R6E3P40-40unknown	11-123	1	6	3	0	9-Sep-12	2012	3	40	40	Stranger	17:40:00	12-068	394.365	9	63
GE-009R15E6P40-40unknown	GE-009	1	6	3	0	15-Jul-13	2013	6	40	40	Stranger	20:00:00	12-133	576.181	5	94
GE-009R15E6P40-40sire	GE-009	1	6	4	0	16-Jul-13	2013	6	40	40	Sire	20:10:00	12-098	923.201	10	86
12-083R16E3-2P40-40unknown	12-083	1	3	2	0	28-Aug-13	2013	3	40	40	Stranger	19:35:00	13-007	621.383	8	126
12-083R16E3-2P40-40sire	12-083	1	3	3	0	29-Aug-13	2013	3	40	40	Sire	19:35:00	12-119	534.209	31	104
12-135R16E6-2P40-40ExpDaysunknown	12-135	1	4	6	0	28-Aug-13	2013	6	40	40	Stranger	19:40:00	12-023	357.641	14	39
12-135R16E6-2P40-40ExpDayssire	12-135	1	4	7	0	29-Aug-13	2013	6	40	40	Sire	19:40:00	JT-018	275.74	7	46
11-090R17E8P10-10sire	11-090	1	4	1	0	4-Sep-13	2013	8	10	10	Sire	19:48:00	12-133	686.187	6	129
11-090R17E8P10-10unknown	11-090	1	4	2	0	5-Sep-13	2013	8	10	10	Stranger	19:47:00	12-096	542.008	10	125
12-046R17E6P10-10unknown	12-046	1	5	4	0	4-Sep-13	2013	6	10	10	Stranger	18:21:00	12-148	645.124	13	122
12-046R17E6P10-10sire	12-046	1	5	5	0	5-Sep-13	2013	6	10	10	Sire	18:23:00	12-125	918.825	15	120
12-065R17E3P40-40unknown	12-065	1	4	4	0	4-Sep-13	2013	3	40	40	Stranger	18:17:00	13-008	798.688	10	124
12-065R17E3P40-40sire	12-065	1	4	5	0	5-Sep-13	2013	3	40	40	Sire	18:17:00	GE-119	1121.26	9	125
13-159R17E8P40-40unknown	13-159	1	4	4	0	4-Sep-13	2013	8	40	40	Stranger	19:48:00	12-133	759.092	16	119
13-159R17E8P40-40sire	13-159	1	4	5	0	5-Sep-13	2013	8	40	40	Sire	19:47:00	12-096	469.647	2	133
11-052R18E3P10-10unknown	11-052	1	2	4	0	10-Sep-13	2013	3	10	10	Stranger	18:55:00	12-094	411.004	5	130
11-052R18E3P10-10sire	11-052	1	2	5	0	11-Sep-13	2013	3	10	10	Sire	19:00:00	12-075	734.782	14	121
12-042R18E6P10-10unknown	12-042	1	4	8	0	10-Sep-13	2013	6	10	10	Stranger	19:00:00	JT-046	569.275	4	78
12-042R18E6P10-10sire	12-042	1	4	9	0	11-Sep-13	2013	6	10	10	Sire	19:05:00	GE-136	764.36	0	82
12-071R18E3P40-40sire	12-071	1	2	3	0	10-Sep-13	2013	3	40	40	Sire	18:55:00	12-094	703.813	1	134
12-071R18E3P40-40unknown	12-071	1	2	4	0	11-Sep-13	2013	3	40	40	Stranger	19:00:00	12-075	1446.75	5	130
12-010R19E3P40-40sire	12-010	1	2	5	0	26-Sep-13	2013	3	40	40	Sire	18:21:00	GE-112	315.056	10	72
12-010R19E3P40-40unknown	12-010	1	2	6	0	27-Sep-13	2013	3	40	40	Stranger	18:21:00	13-007	532.913	0	82
GE-069R20E6P40-40bef-1-2sire	GE-069	1	5	0	0	2-Oct-13	2013	6	40	40	Sire	17:50:00	11-082	992.825	2	133
GE-069R20E6P40-40bef-1-2unknown	GE-069	1	5	1	0	3-Oct-13	2013	6	40	40	Stranger	17:50:00	GE-064	710.705	0	44
GE-009R20E6P10-10sire	GE-009	1	5	2	0	1-Oct-13	2013	6	10	10	Sire	17:50:00	12-081	744.257	14	121
GE-009R20E6P10-10unknown	GE-009	1	5	3	0	2-Oct-13	2013	6	10	10	Stranger	17:50:00	11-082	699.535	9	126
13-283R23E8P40-40-before-1-2sire	13-283	1	6	0	0	6-Aug-14	2014	8	40	40	Sire	19:51:00	13-298	608.591	25	107
13-283R23E8P40-40-before-1-2unknown	13-283	1	6	1	0	7-Aug-14	2014	8	40	40	Stranger	19:51:00	14-008	466.585	22	113
14-016R24E8P10-10before-1unknown	14-016	1	5	2	0	3-Sep-14	2014	8	10	10	Stranger	19:09:00	14-078	525.052	19	60
11-123R16E3-2P10-10sire	11-123	1	3	3	0	28-Aug-13	2013	3	10	10	Sire	19:35:00	13-007	494.468	12	123
11-123R16E3-2P10-10unknown	11-123	1	3	4	0	29-Aug-13	2013	3	10	10	Stranger	19:35:00	12-119	489.5	10	125
GE-070R17E3P10-10sire	GE-070	1	4	2	0	4-Sep-13	2013	3	10	10	Sire	18:17:00	13-008	360.45	5	130
GE-070R17E3P10-10unknown	GE-070	1	4	3	0	5-Sep-13	2013	3	10	10	Stranger	18:17:00	GE-119	324.113	4	131
GE-008R20E3P10-10unknown	GE-008	1	5	NA	0	1-Oct-13	2013	3	10	10	Stranger	17:47:00	12-132	796.852	6	76
